# Supplementary material for: The evolutionary dynamics of microRNAs in domestic mammals
Source: Sci Rep. 2018 Nov 19;8:17050. doi: 10.1038/s41598-018-34243-8 (PMC6242877; doi:10.1038/s41598-018-34243-8)
Supplement: Supplementary file 2 — Supplementary Dataset 1 Genomic coordinates of all miRNA loci annotated in the cow genome (B. taurusUMD3.1). [file 41598_2018_34243_MOESM2_ESM.xls]

## Sheet: Sheet1
1	1006019	1006098	_mir_cow_1	0	-
1	3716987	3717060	_mir_cow_2	0	+
1	19881353	19881425	_mir_cow_3	0	-
1	19930460	19930540	_mir_cow_4	0	-
1	19931189	19931260	_mir_cow_5	0	-
1	61960482	61960547	_novel_cow_2	0	-
1	65453352	65453424	_mir_cow_6	0	-
1	75441257	75441323	_novel_cow_1	0	+
1	79250536	79250611	_mir_cow_7	0	-
1	80871206	80871272	_mir_cow_8	0	-
1	83546855	83546955	_mir_Cow_Blast_25	0	-
1	99671703	99671780	_mir_Cow_Blast_15	0	-
1	107923244	107923319	_mir_cow_9	0	-
1	107923394	107923463	_mir_cow_10	0	-
1	118508626	118508695	_novel_cow_3	0	-
1	130294944	130295019	_novel_cow_4	0	-
1	149720311	149720373	_mir_Cow_Blast_39	0	+
10	9091989	9092057	_mir_cow_11	0	-
10	21340628	21340691	_mir_cow_12	0	+
10	21369597	21369667	_mir_Cow_Blast_53	0	-
10	21369601	21369664	_mir_cow_13	0	+
10	30135199	30135277	_novel_cow_5	0	+
10	47321069	47321137	_mir_cow_14	0	-
10	55017701	55017797	_mir_Cow_Blast_31	0	+
10	85658687	85658751	_mir_cow_15	0	+
10	91731796	91731867	_mir_cow_16	0	+
10	101213569	101213635	_mir_cow_17	0	-
11	4523084	4523153	_mir_cow_18	0	-
11	21374966	21375041	_mir_cow_19	0	-
11	37027748	37027810	_novel_cow_7	0	-
11	38482498	38482572	_mir_Cow_Blast_5	0	-
11	38494751	38494822	_mir_cow_20	0	-
11	86704766	86704845	_novel_cow_6	0	+
11	95709442	95709512	_mir_cow_21	0	+
11	95710635	95710702	_mir_cow_22	0	+
11	98867676	98867747	_mir_cow_23	0	-
11	98997158	98997234	_mir_cow_24	0	-
11	98997161	98997231	_mir_Cow_Blast_13	0	+
11	104131409	104131481	_mir_Cow_Blast_24	0	-
11	104131411	104131481	_mir_cow_25	0	+
12	16533026	16533095	_mir_cow_26	0	+
12	19542755	19542821	_mir_cow_27	0	-
12	19596207	19596281	_mir_cow_28	0	-
12	29660165	29660239	_mir_cow_29	0	-
12	31820741	31820808	_mir_cow_30	0	+
12	66226562	66226629	_mir_cow_31	0	+
12	66226698	66226768	_mir_cow_32	0	+
12	66226844	66226909	_mir_cow_33	0	+
12	66227007	66227073	_mir_cow_34	0	+
12	66227261	66227328	_mir_Cow_Blast_38	0	+
13	13129029	13129099	_mir_cow_35	0	-
13	36660314	36660376	_mir_cow_36	0	+
13	51742430	51742497	_mir_Cow_Blast_18	0	-
13	54375939	54376008	_mir_cow_37	0	+
13	54827551	54827622	_mir_cow_38	0	-
13	55227298	55227376	_mir_Cow_Blast_6	0	-
13	55237542	55237618	_mir_Cow_Blast_2	0	-
13	58091944	58092006	_mir_cow_39	0	+
13	63487979	63488062	_novel_cow_8	0	-
13	64900488	64900554	_mir_cow_40	0	+
13	73541939	73542004	_mir_cow_41	0	-
14	1566928	1567000	_mir_cow_42	0	+
14	4030321	4030388	_mir_cow_43	0	+
14	8080291	8080362	_mir_cow_44	0	+
14	8084732	8084799	_mir_cow_45	0	+
14	11010800	11010876	_novel_cow_9	0	+
14	30815430	30815497	_mir_cow_46	0	+
15	22134733	22134800	_mir_cow_47	0	+
15	22135432	22135496	_mir_cow_48	0	+
15	33298822	33298895	_mir_cow_49	0	-
15	33347565	33347645	_mir_cow_50	0	-
15	33353397	33353467	_mir_cow_51	0	-
15	39162245	39162317	_mir_cow_52	0	-
15	52956179	52956250	_mir_cow_53	0	-
15	66264855	66264920	_mir_Cow_Blast_27	0	+
15	74519298	74519367	_mir_cow_54	0	+
15	74543911	74543981	_mir_Cow_Blast_30	0	+
15	74545195	74545267	_mir_cow_55	0	+
15	82197721	82197790	_mir_Cow_Blast_28	0	+
16	3031944	3032041	_mir_Cow_Blast_29	0	-
16	19155765	19155835	_novel_cow_12	0	-
16	20617284	20617347	_mir_cow_56	0	-
16	20712318	20712389	_mir_cow_57	0	-
16	21253052	21253122	_mir_cow_58	0	+
16	24305740	24305811	_mir_cow_59	0	-
16	24306040	24306106	_mir_Cow_Blast_43	0	+
16	24379869	24379945	_mir_cow_60	0	-
16	32621026	32621088	_novel_cow_13	0	-
16	33022293	33022362	_mir_cow_61	0	-
16	40485821	40485893	_mir_cow_62	0	-
16	40485822	40485889	_mir_Cow_Blast_40	0	+
16	40491609	40491681	_mir_cow_63	0	-
16	45197405	45197478	_mir_cow_64	0	+
16	45760840	45760922	_novel_cow_10	0	+
16	50502451	50502518	_mir_cow_65	0	+
16	52520095	52520163	_mir_cow_66	0	-
16	52521331	52521403	_mir_cow_67	0	-
16	52521334	52521400	_mir_cow_68	0	+
16	52521982	52522058	_mir_Cow_Blast_11	0	-
16	54869092	54869155	_novel_cow_14	0	-
16	58628121	58628199	_mir_Cow_Blast_14	0	-
16	59666108	59666177	_mir_cow_69	0	-
16	71150562	71150631	_novel_cow_11	0	+
16	77478038	77478110	_mir_cow_70	0	+
16	77478604	77478672	_mir_cow_71	0	+
16	79685951	79686025	_mir_cow_72	0	-
17	46090328	46090403	_mir_cow_73	0	-
17	66961896	66961971	_mir_cow_74	0	-
17	67326533	67326616	_novel_cow_15	0	+
17	74100544	74100614	_mir_cow_75	0	-
17	74967073	74967136	_mir_cow_76	0	+
18	5619316	5619382	_mir_cow_77	0	+
18	24992699	24992776	_mir_cow_78	0	+
18	37088146	37088221	_mir_cow_79	0	+
18	53654155	53654229	_mir_cow_80	0	-
18	53945901	53945968	_mir_cow_81	0	+
18	58014868	58014936	_mir_cow_82	0	+
18	58015036	58015112	_mir_cow_83	0	+
18	58015545	58015611	_mir_Cow_Blast_54	0	+
19	9527311	9527385	_mir_cow_84	0	-
19	10339865	10339944	_mir_Cow_Blast_12	0	-
19	10349510	10349586	_mir_Cow_Blast_20	0	-
19	11033074	11033145	_mir_cow_85	0	+
19	18824223	18824298	_mir_Cow_Blast_26	0	-
19	20797030	20797101	_mir_cow_86	0	-
19	21433034	21433100	_mir_cow_87	0	-
19	21799495	21799563	_mir_cow_88	0	+
19	23333059	23333131	_novel_cow_16	0	-
19	23382437	23382516	_mir_cow_89	0	-
19	23651155	23651226	_mir_cow_90	0	-
19	23651582	23651656	_mir_cow_91	0	-
19	27441351	27441422	_mir_cow_92	0	-
19	27441675	27441747	_mir_cow_93	0	-
19	27571352	27571418	_mir_cow_94	0	-
19	31333520	31333605	_mir_cow_95	0	+
19	31973540	31973613	_mir_cow_96	0	-
19	35249063	35249125	_mir_cow_97	0	+
19	38497003	38497067	_mir_cow_98	0	+
19	38549270	38549340	_mir_cow_99	0	+
19	39081174	39081259	_mir_Cow_Blast_50	0	+
19	44546740	44546810	_novel_cow_17	0	-
19	49084798	49084861	_novel_cow_18	0	-
19	50489552	50489632	_novel_cow_19	0	-
19	52189636	52189713	_mir_Cow_Blast_16	0	-
19	52189640	52189710	_mir_cow_100	0	+
19	52855360	52855442	_novel_cow_20	0	-
19	55419749	55419821	_mir_cow_101	0	+
2	5205390	5205457	_mir_cow_102	0	+
2	20797619	20797693	_mir_cow_103	0	-
2	29141452	29141526	_mir_cow_104	0	-
2	62007757	62007827	_mir_cow_105	0	-
2	95834555	95834632	_mir_cow_106	0	-
2	107133403	107133467	_mir_cow_107	0	+
2	107963030	107963103	_mir_cow_108	0	-
2	122503459	122503524	_novel_cow_21	0	+
2	130389238	130389305	_mir_cow_109	0	-
20	189853	189928	_mir_Cow_Blast_19	0	-
20	444308	444389	_mir_Cow_Blast_7	0	-
20	10187786	10187854	_mir_cow_110	0	-
20	10188765	10188834	_novel_cow_22	0	-
20	13408717	13408783	_mir_cow_111	0	-
20	19588121	19588188	_mir_Cow_Blast_10	0	+
20	23963003	23963075	_mir_cow_112	0	-
21	2296445	2296535	_novel_cow_23	0	+
21	19989078	19989146	_mir_cow_113	0	+
21	21250110	21250182	_mir_Cow_Blast_32	0	-
21	21250110	21250182	_mir_Cow_Blast_33	0	+
21	28046433	28046500	_mir_cow_114	0	-
21	43809623	43809687	_mir_cow_115	0	+
21	55818275	55818342	_mir_cow_116	0	+
21	66706863	66706934	_mir_cow_117	0	+
21	66867089	66867170	_mir_cow_118	0	+
21	67089273	67089356	_novel_cow_25	0	-
21	67416614	67416686	_mir_cow_119	0	+
21	67423453	67423517	_mir_cow_120	0	+
21	67457242	67457311	_mir_Cow_Blast_41	0	+
21	67561879	67561945	_mir_cow_121	0	+
21	67563106	67563171	_mir_cow_122	0	+
21	67563570	67563632	_mir_cow_123	0	+
21	67564802	67564865	_mir_cow_124	0	+
21	67564962	67565025	_mir_cow_125	0	+
21	67565479	67565541	_mir_cow_126	0	+
21	67565777	67565842	_mir_cow_127	0	+
21	67566510	67566584	_mir_cow_128	0	+
21	67566826	67566891	_mir_cow_129	0	+
21	67569686	67569751	_mir_cow_130	0	+
21	67571832	67571898	_mir_cow_131	0	+
21	67573244	67573308	_mir_cow_132	0	+
21	67575257	67575320	_mir_cow_133	0	+
21	67577949	67578015	_mir_cow_134	0	+
21	67578322	67578387	_mir_cow_135	0	+
21	67578694	67578759	_mir_cow_136	0	+
21	67578845	67578916	_mir_cow_137	0	+
21	67579075	67579141	_mir_cow_138	0	+
21	67579438	67579504	_mir_cow_139	0	+
21	67581380	67581446	_mir_cow_140	0	+
21	67583076	67583144	_mir_cow_141	0	+
21	67583565	67583635	_mir_cow_142	0	+
21	67584375	67584449	_mir_cow_143	0	+
21	67586365	67586435	_mir_cow_144	0	+
21	67587333	67587399	_mir_cow_145	0	+
21	67589482	67589545	_mir_cow_146	0	+
21	67589871	67589936	_mir_cow_147	0	+
21	67592883	67592948	_mir_cow_148	0	+
21	67593258	67593328	_mir_cow_149	0	+
21	67593810	67593880	_mir_Cow_Blast_36	0	+
21	67593959	67594024	_mir_cow_150	0	+
21	67598048	67598113	_mir_cow_151	0	+
21	67598363	67598430	_mir_cow_152	0	+
21	67600492	67600557	_mir_cow_153	0	+
21	67603256	67603318	_mir_Cow_Blast_44	0	+
21	67603399	67603464	_mir_Cow_Blast_42	0	+
21	67603542	67603606	_mir_cow_154	0	+
21	67603874	67603939	_mir_cow_155	0	+
21	67604692	67604755	_mir_cow_156	0	+
21	68149441	68149509	_mir_cow_157	0	-
21	70311375	70311437	_novel_cow_24	0	+
22	4264332	4264421	_novel_cow_26	0	+
22	9738607	9738675	_mir_cow_158	0	+
22	11457910	11457977	_mir_cow_159	0	+
22	14870587	14870656	_mir_cow_160	0	+
22	21900469	21900537	_mir_cow_161	0	-
22	49142039	49142107	_mir_cow_162	0	+
22	49189339	49189424	_mir_Cow_Blast_49	0	+
22	51543480	51543550	_mir_cow_163	0	+
22	51543961	51544030	_mir_Cow_Blast_8	0	+
22	55072945	55073010	_mir_cow_164	0	-
23	7335344	7335419	_mir_cow_165	0	-
23	24312336	24312401	_mir_cow_166	0	+
23	30890105	30890179	_mir_cow_167	0	+
23	30899890	30899974	_mir_Cow_Blast_52	0	-
24	20725717	20725782	_novel_cow_27	0	-
24	23897863	23897929	_mir_cow_168	0	-
24	27275573	27275634	_mir_Cow_Blast_4	0	-
24	33897674	33897741	_mir_cow_169	0	+
24	34841105	34841174	_mir_cow_170	0	+
24	34844423	34844492	_mir_cow_171	0	+
24	58095652	58095713	_mir_cow_172	0	+
25	1744656	1744727	_mir_cow_173	0	-
25	13339491	13339559	_mir_cow_174	0	+
25	13344243	13344313	_mir_Cow_Blast_17	0	+
25	34409292	34409364	_mir_cow_175	0	-
25	34729983	34730047	_novel_cow_28	0	-
25	36892052	36892120	_mir_cow_176	0	+
25	36892254	36892323	_mir_cow_177	0	+
25	36892458	36892525	_mir_cow_178	0	+
25	42294004	42294070	_mir_cow_179	0	+
26	11287997	11288068	_mir_cow_180	0	-
26	22930909	22930977	_mir_cow_181	0	+
26	24230112	24230188	_mir_cow_182	0	-
26	25988253	25988318	_mir_cow_183	0	+
26	31733586	31733654	_mir_cow_184	0	+
26	37549329	37549395	_mir_cow_185	0	-
26	39318143	39318212	_novel_cow_29	0	-
26	39599912	39599982	_mir_Cow_Blast_37	0	-
26	49743768	49743839	_mir_cow_186	0	+
27	1330182	1330250	_mir_cow_187	0	-
27	18517046	18517110	_mir_cow_188	0	+
27	21315204	21315273	_mir_cow_189	0	+
27	25707604	25707668	_mir_cow_190	0	+
27	33164738	33164812	_mir_cow_191	0	-
27	36261842	36261918	_mir_cow_192	0	-
27	36261845	36261913	_mir_cow_193	0	+
28	14208475	14208541	_novel_cow_30	0	+
28	19569099	19569178	_mir_Cow_Blast_51	0	-
28	33517920	33517983	_mir_cow_194	0	-
28	41329067	41329138	_mir_cow_195	0	-
29	16686245	16686322	_mir_cow_196	0	+
29	43731469	43731532	_mir_cow_197	0	+
29	43731674	43731745	_mir_cow_198	0	+
29	51025445	51025513	_mir_cow_199	0	+
3	2852300	2852363	_mir_cow_200	0	+
3	7929183	7929249	_mir_cow_201	0	-
3	14462433	14462506	_mir_Cow_Blast_1	0	-
3	14462435	14462505	_mir_cow_202	0	+
3	15480734	15480804	_mir_cow_203	0	-
3	33964968	33965041	_mir_cow_204	0	-
3	45448526	45448591	_mir_cow_205	0	+
3	49797114	49797182	_mir_cow_206	0	-
3	52524777	52524842	_mir_cow_207	0	-
3	53564233	53564313	_mir_cow_208	0	-
3	74462304	74462373	_mir_cow_209	0	+
3	78601736	78601809	_novel_cow_31	0	+
3	80666426	80666493	_mir_cow_210	0	+
3	102923771	102923840	_mir_cow_211	0	+
3	106059369	106059445	_mir_Cow_Blast_21	0	-
3	106062499	106062574	_mir_cow_212	0	-
3	120467957	120468025	_mir_cow_213	0	+
4	10653539	10653610	_mir_cow_214	0	-
4	49798044	49798112	_mir_cow_215	0	+
4	66346473	66346546	_mir_cow_216	0	-
4	69327771	69327834	_mir_cow_217	0	+
4	70414251	70414321	_mir_cow_218	0	+
4	86669288	86669354	_mir_cow_219	0	-
4	93220888	93220960	_mir_cow_220	0	+
4	94406719	94406792	_mir_cow_221	0	-
4	94411430	94411503	_mir_cow_222	0	-
4	95071002	95071066	_mir_cow_223	0	+
4	95112094	95112160	_novel_cow_32	0	+
4	95402314	95402385	_mir_cow_224	0	-
4	95402696	95402771	_mir_cow_225	0	-
4	101436291	101436357	_mir_cow_226	0	+
4	114451873	114451942	_mir_cow_227	0	-
4	119142848	119142915	_novel_cow_33	0	+
4	119541703	119541776	_mir_cow_228	0	-
5	25109073	25109141	_mir_cow_229	0	+
5	25849770	25849846	_mir_cow_230	0	-
5	26157887	26157960	_mir_cow_231	0	-
5	26199807	26199876	_mir_cow_232	0	-
5	51209077	51209166	_mir_cow_233	0	-
5	55977927	55977998	_mir_cow_234	0	+
5	56655695	56655773	_mir_cow_235	0	-
5	62043143	62043205	_mir_cow_236	0	+
5	62117727	62117794	_mir_cow_237	0	+
5	68192485	68192553	_mir_cow_238	0	+
5	96344472	96344537	_novel_cow_34	0	+
5	103859009	103859085	_mir_cow_239	0	-
5	113009151	113009222	_novel_cow_35	0	+
5	113410751	113410820	_mir_cow_240	0	+
5	117119380	117119462	_mir_Cow_Blast_46	0	+
5	117119642	117119716	_mir_cow_241	0	+
5	117120181	117120269	_mir_Cow_Blast_45	0	+
6	14162442	14162508	_mir_cow_242	0	+
6	14162974	14163040	_mir_cow_243	0	+
6	14163149	14163218	_mir_cow_244	0	+
6	41545048	41545118	_mir_cow_245	0	+
6	103797774	103797839	_mir_cow_246	0	+
6	108859150	108859210	_novel_cow_36	0	-
6	115567391	115567465	_mir_cow_247	0	-
6	119145910	119145977	_mir_cow_248	0	-
7	1146997	1147070	_mir_cow_249	0	+
7	12915084	12915153	_mir_Cow_Blast_34	0	+
7	12981635	12981711	_mir_Cow_Blast_22	0	-
7	12981790	12981861	_mir_cow_250	0	-
7	12981971	12982041	_mir_cow_251	0	-
7	13464150	13464217	_novel_cow_37	0	+
7	16508924	16509000	_mir_cow_252	0	-
7	20584145	20584215	_mir_cow_253	0	-
7	23425296	23425367	_mir_cow_254	0	-
7	39194958	39195022	_mir_cow_255	0	+
7	50687427	50687497	_mir_cow_256	0	-
7	55523563	55523636	_mir_cow_257	0	-
7	62809320	62809388	_mir_cow_258	0	+
7	62810740	62810813	_mir_cow_259	0	+
7	63067300	63067368	_mir_cow_260	0	+
7	74185050	74185114	_mir_cow_261	0	+
7	83830834	83830901	_mir_cow_262	0	-
7	90554681	90554757	_mir_Cow_Blast_3	0	-
7	90554688	90554751	_mir_cow_263	0	+
8	5672118	5672186	_mir_cow_264	0	+
8	9153388	9153457	_mir_cow_265	0	+
8	15159565	15159629	_mir_cow_266	0	+
8	15183229	15183298	_mir_Cow_Blast_9	0	+
8	22534817	22534884	_mir_cow_267	0	+
8	23661694	23661761	_mir_cow_268	0	-
8	39940834	39940905	_mir_cow_269	0	-
8	42110907	42110986	_mir_cow_270	0	-
8	47259549	47259619	_mir_cow_271	0	-
8	75656050	75656118	_novel_cow_38	0	-
8	78575549	78575624	_mir_cow_272	0	-
8	83009610	83009677	_mir_Cow_Blast_35	0	+
8	83009836	83009909	_mir_cow_273	0	+
8	83010377	83010445	_mir_Cow_Blast_23	0	+
8	86884872	86884952	_mir_Cow_Blast_47	0	+
8	86885226	86885312	_mir_cow_274	0	+
8	86887433	86887517	_mir_cow_275	0	+
8	100305158	100305231	_mir_cow_276	0	-
8	105147057	105147124	_mir_cow_277	0	+
9	10730933	10731006	_mir_cow_278	0	-
9	10768278	10768354	_mir_cow_279	0	-
9	39435259	39435335	_mir_cow_280	0	-
9	39435260	39435332	_mir_cow_281	0	+
9	61455912	61455985	_mir_cow_282	0	-
X	1632350	1632415	_mir_Cow_Blast_55	0	-
X	2445310	2445373	_mir_cow_283	0	+
X	2676187	2676253	_mir_cow_284	0	+
X	3998280	3998355	_mir_cow_285	0	-
X	7486525	7486590	_mir_cow_286	0	-
X	9189810	9189880	_mir_cow_287	0	-
X	17917700	17917775	_mir_cow_288	0	-
X	17917856	17917929	_mir_cow_289	0	-
X	17918132	17918202	_mir_cow_290	0	-
X	17918367	17918441	_mir_cow_291	0	-
X	17918535	17918601	_mir_cow_292	0	-
X	18178915	18178984	_mir_cow_293	0	-
X	18179086	18179152	_mir_cow_294	0	-
X	18179230	18179297	_mir_cow_295	0	-
X	18180146	18180217	_mir_cow_296	0	-
X	18185100	18185173	_mir_cow_297	0	-
X	18185451	18185521	_mir_cow_298	0	-
X	22083697	22083766	_mir_cow_299	0	-
X	23387300	23387367	_mir_cow_300	0	-
X	29112797	29112860	_novel_cow_39	0	+
X	29148299	29148362	_novel_cow_40	0	+
X	30279403	30279462	_novel_cow_41	0	+
X	30280408	30280470	_novel_cow_42	0	+
X	30281438	30281501	_novel_cow_43	0	+
X	30286984	30287046	_mir_cow_301	0	+
X	30303210	30303272	_mir_cow_302	0	+
X	30305149	30305211	_mir_cow_303	0	+
X	30309763	30309825	_mir_cow_304	0	+
X	30319607	30319669	_mir_cow_305	0	+
X	30338367	30338429	_novel_cow_47	0	-
X	34662670	34662742	_mir_cow_306	0	-
X	34664591	34664669	_mir_cow_307	0	-
X	34665630	34665701	_mir_cow_308	0	-
X	35018707	35018776	_mir_cow_309	0	-
X	35020238	35020306	_mir_cow_310	0	-
X	35021161	35021228	_mir_cow_311	0	-
X	62939297	62939367	_mir_cow_312	0	+
X	67815920	67815989	_mir_cow_313	0	+
X	67896128	67896207	_mir_cow_314	0	+
X	67911312	67911381	_mir_cow_315	0	-
X	74328422	74328492	_mir_cow_316	0	+
X	81951229	81951289	_mir_cow_318	0	+
X	81951230	81951286	_mir_cow_317	0	-
X	81951391	81951460	_mir_cow_319	0	+
X	82023928	82023987	_mir_cow_320	0	+
X	82024085	82024155	_mir_cow_321	0	+
X	92886513	92886580	_mir_cow_322	0	+
X	92886837	92886902	_mir_cow_323	0	+
X	92897959	92898028	_mir_cow_324	0	+
X	92898442	92898507	_mir_cow_325	0	+
X	92899706	92899776	_mir_cow_326	0	+
X	92901860	92901925	_mir_cow_327	0	+
X	96382641	96382731	_mir_cow_328	0	-
X	96383530	96383616	_mir_Cow_Blast_48	0	-
X	101844106	101844175	_mir_cow_329	0	+
X	103538165	103538238	_mir_cow_330	0	+
X	103538854	103538924	_mir_cow_331	0	+
X	117796482	117796549	_novel_cow_44	0	+
X	137181450	137181514	_novel_cow_45	0	+
X	137199563	137199627	_novel_cow_46	0	+
