# Supplementary material for: The evolutionary dynamics of microRNAs in domestic mammals
Source: Sci Rep. 2018 Nov 19;8:17050. doi: 10.1038/s41598-018-34243-8 (PMC6242877; doi:10.1038/s41598-018-34243-8)
Supplement: Supplementary file 3 — Supplementary Dataset 2 Genomic coordinates of all miRNA loci annotated in the dog genome (C. familiaris3.1). [file 41598_2018_34243_MOESM3_ESM.xls]

## Sheet: Sheet1
1	17593858	17593915	_mir_dog_29	.	-
1	49030637	49030693	_mir_dog_47	.	-
1	49034754	49034817	_novel_dog_5	.	-
1	71677608	71677669	_mir_dog_61	.	-
1	71677609	71677673	_mir_dog_62	.	+
1	71678117	71678179	_mir_dog_63	.	-
1	71678353	71678406	_mir_dog_64	.	-
1	75509765	75509828	_mir_dog_66	.	+
1	86818494	86818553	_mir_dog_75	.	+
1	89974431	89974495	_novel_Dog_Blast_16	.	+
1	93194323	93194382	_mir_dog_76	.	+
1	97902037	97902126	_mir_dog_78	.	-
1	97903931	97904008	_mir_dog_79	.	-
1	97904313	97904387	_mir_dog_80	.	-
1	99181930	99181993	_novel_Dog_Blast_17	.	-
1	103406119	103406183	_novel_dog_1	.	+
1	103406620	103406679	_mir_dog_12	.	+
1	103606022	103606086	_novel_Dog_Blast_54	.	+
1	103606523	103606582	_mir_dog_13	.	+
1	105400273	105400332	_mir_dog_14	.	-
1	105400740	105400806	_mir_dog_15	.	-
1	105400925	105400984	_mir_dog_16	.	-
1	106998756	106998812	_mir_dog_17	.	+
1	107507098	107507167	_novel_dog_2	.	+
1	107628869	107628933	_novel_Dog_Blast_6	.	+
1	109198113	109198185	_novel_dog_3	.	+
1	109618355	109618435	_mir_dog_18	.	-
1	109922152	109922226	_mir_dog_19	.	+
1	111510949	111511014	_novel_dog_4	.	+
1	116556066	116556144	_novel_dog_6	.	-
10	1327870	1327932	_novel_dog_7	.	+
10	1880513	1880572	_mir_dog_1	.	-
10	15895194	15895258	_novel_Dog_Blast_4	.	+
10	20033388	20033472	_mir_dog_2	.	-
10	20034319	20034387	_mir_dog_3	.	-
10	20818831	20818909	_mir_dog_4	.	+
10	21022720	21022790	_novel_dog_8	.	+
10	22941155	22941217	_novel_Dog_Blast_5	.	-
10	23246288	23246372	_mir_dog_5	.	+
10	23456613	23456673	_mir_dog_6	.	-
10	27296054	27296114	_mir_dog_7	.	+
10	40365583	40365655	_mir_dog_8	.	-
10	56754566	56754647	_mir_dog_9	.	-
10	56761448	56761524	_mir_dog_10	.	-
10	56772853	56772914	_mir_dog_11	.	-
10	69106962	69107030	_novel_dog_9	.	-
11	1704590	1704665	_mir_dog_20	.	+
11	9776593	9776657	_novel_Dog_Blast_10	.	+
11	12753262	12753326	_novel_Dog_Blast_7	.	+
11	12759564	12759628	_novel_Dog_Blast_8	.	+
11	25355355	25355432	_mir_dog_21	.	-
11	26741534	26741600	_mir_dog_22	.	+
11	40300967	40301020	_mir_dog_23	.	+
11	40904438	40904496	_mir_dog_24	.	-
11	43203256	43203322	_novel_dog_10	.	+
11	46819464	46819544	_mir_dog_25	.	-
11	46838185	46838246	_mir_dog_26	.	-
11	55410560	55410627	_novel_dog_12	.	-
11	64197130	64197191	_mir_dog_27	.	-
11	68461911	68461968	_mir_dog_28	.	+
11	71939403	71939467	_novel_Dog_Blast_9	.	+
11	74256386	74256447	_novel_dog_11	.	+
12	470419	470490	_novel_dog_16	.	-
12	2670928	2670990	_mir_dog_30	.	+
12	8765343	8765410	_novel_dog_13	.	+
12	13683499	13683566	_novel_dog_17	.	-
12	25108658	25108722	_novel_Dog_Blast_11	.	+
12	33757899	33757960	_mir_dog_31	.	-
12	33783894	33783956	_mir_dog_32	.	-
12	45510231	45510301	_novel_dog_14	.	+
12	60675584	60675652	_novel_Dog_Blast_52	.	-
12	60675587	60675655	_novel_dog_15	.	+
13	1538931	1539005	_mir_dog_33	.	-
13	30906038	30906097	_mir_dog_34	.	-
13	30910306	30910365	_mir_dog_35	.	-
13	35353689	35353744	_mir_dog_36	.	-
13	38004855	38004920	_novel_dog_18	.	-
14	6184457	6184521	_mir_dog_40	.	+
14	6184844	6184903	_mir_dog_41	.	+
14	6444861	6444918	_mir_dog_42	.	-
14	7068542	7068603	_mir_dog_43	.	+
14	7068764	7068832	_mir_dog_44	.	+
14	7072715	7072788	_mir_dog_45	.	+
14	8165110	8165174	_mir_dog_46	.	-
14	9182247	9182321	_mir_dog_48	.	+
14	18979475	18979550	_mir_dog_37	.	-
14	22936795	22936859	_novel_Dog_Blast_12	.	+
14	39301847	39301906	_mir_dog_38	.	-
14	40344005	40344062	_mir_dog_39	.	-
15	2280050	2280110	_mir_dog_49	.	-
15	2283306	2283369	_mir_dog_50	.	-
15	4781487	4781557	_novel_dog_19	.	+
15	9934107	9934187	_novel_dog_20	.	+
15	13904833	13904906	_novel_dog_21	.	-
15	16297294	16297359	_novel_dog_22	.	-
15	28107144	28107202	_mir_dog_51	.	-
15	35234770	35234835	_mir_dog_52	.	+
15	37060840	37060904	_novel_Dog_Blast_13	.	+
15	37111041	37111102	_mir_dog_53	.	+
15	37181419	37181480	_mir_dog_54	.	+
15	54704759	54704832	_mir_dog_55	.	+
15	62441310	62441381	_novel_dog_23	.	-
16	8046087	8046151	_novel_Dog_Blast_14	.	+
16	10561412	10561486	_novel_dog_24	.	-
16	11628312	11628376	_mir_dog_56	.	-
16	19323162	19323229	_novel_dog_25	.	-
16	19932378	19932447	_mir_dog_57	.	-
16	23958959	23959031	_mir_Dog_Blast_5	.	+
16	23958963	23959026	_mir_dog_58	.	-
16	38173722	38173783	_mir_dog_59	.	-
16	55440361	55440434	_mir_dog_60	.	-
17	19575828	19575902	_mir_dog_65	.	-
17	33731860	33731925	_novel_Dog_Blast_15	.	+
18	12667547	12667614	_novel_dog_26	.	+
18	25675466	25675532	_mir_dog_67	.	-
18	26154534	26154596	_mir_dog_68	.	-
18	32990114	32990188	_mir_dog_69	.	-
18	38543618	38543679	_mir_dog_70	.	-
18	46298392	46298460	_mir_dog_71	.	-
18	46690400	46690478	_mir_dog_72	.	-
18	46690571	46690649	_mir_dog_73	.	-
18	49798892	49798966	_novel_dog_28	.	-
18	52260736	52260810	_novel_dog_27	.	+
18	52281129	52281193	_mir_dog_74	.	+
19	38435956	38436011	_mir_dog_77	.	+
19	45798725	45798792	_novel_dog_29	.	+
2	6117323	6117388	_novel_dog_31	.	-
2	7759755	7759820	_novel_Dog_Blast_28	.	-
2	42541959	42542029	_mir_dog_112	.	-
2	42542077	42542150	_mir_dog_113	.	-
2	43125791	43125855	_novel_Dog_Blast_24	.	-
2	46497270	46497350	_mir_dog_118	.	-
2	58735283	58735350	_novel_dog_32	.	-
2	59454083	59454151	_mir_dog_122	.	-
2	65300467	65300531	_novel_Dog_Blast_25	.	-
2	65306514	65306578	_novel_Dog_Blast_26	.	-
2	65930312	65930378	_novel_dog_33	.	-
2	73233563	73233627	_novel_Dog_Blast_27	.	+
2	81472850	81472915	_novel_dog_30	.	+
2	83041175	83041244	_novel_dog_34	.	-
20	3513376	3513445	_novel_dog_42	.	-
20	7968529	7968602	_mir_dog_94	.	+
20	8334556	8334627	_novel_dog_43	.	-
20	16948435	16948505	_novel_dog_44	.	-
20	16948438	16948508	_novel_dog_35	.	+
20	27116590	27116661	_novel_dog_36	.	+
20	37461827	37461895	_mir_dog_81	.	+
20	37501074	37501152	_mir_dog_82	.	+
20	37620961	37621029	_novel_dog_37	.	+
20	38443107	38443172	_novel_dog_45	.	-
20	40144135	40144198	_mir_dog_83	.	+
20	40144606	40144680	_mir_dog_84	.	-
20	40144613	40144675	_mir_dog_85	.	+
20	44332273	44332349	_mir_dog_86	.	-
20	48593158	48593221	_mir_dog_87	.	-
20	48593343	48593403	_mir_dog_88	.	-
20	48620330	48620386	_mir_dog_89	.	+
20	48620546	48620615	_mir_dog_90	.	+
20	48620684	48620745	_mir_dog_91	.	+
20	50410924	50410984	_mir_dog_92	.	+
20	50760562	50760625	_novel_dog_38	.	+
20	51974329	51974393	_novel_Dog_Blast_18	.	+
20	54654166	54654228	_novel_dog_39	.	+
20	54655269	54655337	_novel_dog_40	.	+
20	54993200	54993270	_mir_dog_93	.	-
20	55641195	55641263	_novel_dog_46	.	-
20	56036697	56036762	_novel_dog_47	.	-
20	56717990	56718056	_novel_dog_48	.	-
20	57663957	57664020	_novel_dog_41	.	+
21	5864108	5864172	_novel_Dog_Blast_21	.	-
21	7022767	7022832	_novel_dog_49	.	+
21	13305545	13305609	_novel_Dog_Blast_19	.	+
21	17362084	17362148	_novel_Dog_Blast_20	.	-
21	19542577	19542645	_mir_dog_95	.	+
21	20592019	20592076	_mir_dog_96	.	+
21	25597025	25597081	_mir_dog_97	.	+
21	25607357	25607423	_novel_dog_50	.	+
21	32100953	32101018	_mir_dog_98	.	+
22	1846880	1846938	_mir_dog_99	.	+
22	1847020	1847084	_mir_dog_100	.	+
22	42478013	42478071	_mir_dog_101	.	+
22	42478148	42478220	_mir_dog_102	.	+
22	42478298	42478355	_mir_dog_103	.	+
22	42478462	42478520	_mir_dog_104	.	+
22	42478590	42478656	_mir_dog_105	.	+
22	42478714	42478772	_mir_dog_106	.	+
23	2222254	2222319	_novel_dog_52	.	-
23	2223136	2223197	_mir_dog_107	.	-
23	3177087	3177151	_novel_Dog_Blast_22	.	+
23	5826463	5826520	_mir_dog_108	.	+
23	7747073	7747133	_mir_dog_109	.	+
23	36551673	36551734	_novel_dog_53	.	-
23	36551676	36551737	_novel_dog_51	.	+
24	17468354	17468422	_mir_dog_110	.	-
24	18112918	18112982	_novel_dog_54	.	+
24	18655386	18655450	_novel_Dog_Blast_23	.	-
24	24029549	24029607	_mir_dog_111	.	+
24	46481073	46481141	_mir_Dog_Blast_1	.	+
24	46490511	46490578	_mir_dog_114	.	+
24	46916724	46916793	_mir_Dog_Blast_2	.	-
24	46916732	46916789	_mir_dog_115	.	+
24	47411216	47411276	_mir_dog_116	.	-
24	47411216	47411280	_mir_dog_117	.	+
25	4122347	4122415	_novel_dog_56	.	-
25	28188255	28188326	_mir_Dog_Blast_3	.	-
25	28188264	28188322	_mir_dog_119	.	+
25	30915414	30915490	_novel_dog_57	.	-
25	34318804	34318876	_novel_dog_55	.	+
25	35016676	35016729	_mir_dog_120	.	+
25	44490796	44490868	_novel_dog_58	.	-
25	49330884	49330950	_novel_dog_59	.	-
25	50483520	50483602	_mir_dog_121	.	+
26	774514	774584	_novel_dog_60	.	+
26	29296014	29296069	_mir_dog_123	.	-
26	30744641	30744709	_novel_dog_61	.	+
26	30924103	30924178	_mir_dog_124	.	+
26	30924432	30924491	_mir_dog_125	.	+
27	975146	975206	_mir_dog_130	.	-
27	1230447	1230519	_mir_dog_126	.	-
27	1270718	1270776	_mir_dog_127	.	-
27	38081668	38081753	_mir_dog_128	.	-
27	38082097	38082159	_mir_dog_129	.	-
28	4484653	4484710	_mir_dog_137	.	-
28	11089077	11089148	_mir_dog_131	.	-
28	14940550	14940610	_mir_dog_132	.	+
28	15765927	15765986	_mir_dog_133	.	-
28	23373851	23373914	_mir_dog_134	.	+
28	27372107	27372166	_mir_dog_135	.	-
28	29309117	29309186	_mir_Dog_Blast_4	.	-
28	40038031	40038096	_novel_dog_62	.	-
28	40842076	40842146	_mir_dog_136	.	-
29	14264380	14264449	_mir_dog_138	.	-
29	14264389	14264445	_mir_dog_139	.	+
29	39875015	39875111	_mir_dog_140	.	-
3	19997689	19997760	_mir_dog_149	.	-
3	19997697	19997756	_mir_dog_150	.	+
3	38455021	38455092	_novel_dog_63	.	-
3	49322877	49322939	_novel_dog_64	.	-
3	51802454	51802515	_mir_dog_158	.	+
3	52410834	52410905	_mir_dog_159	.	-
3	52410840	52410900	_mir_dog_160	.	+
3	54579692	54579764	_mir_dog_161	.	+
3	57914444	57914511	_mir_dog_162	.	-
3	59867521	59867591	_mir_dog_163	.	-
3	73494062	73494119	_mir_dog_169	.	-
3	82194298	82194362	_novel_Dog_Blast_33	.	-
3	82201693	82201757	_novel_Dog_Blast_34	.	-
3	83310095	83310159	_novel_Dog_Blast_35	.	+
3	89044709	89044772	_mir_dog_175	.	-
30	11800629	11800698	_mir_dog_141	.	+
30	12092854	12092918	_novel_dog_65	.	+
30	19819358	19819422	_novel_Dog_Blast_29	.	-
30	20769709	20769783	_mir_dog_142	.	-
30	27388077	27388140	_novel_Dog_Blast_53	.	+
30	27433114	27433198	_mir_dog_143	.	+
31	10386522	10386590	_novel_dog_70	.	-
31	10386525	10386593	_novel_dog_66	.	+
31	13258782	13258840	_mir_dog_144	.	+
31	13259522	13259588	_mir_dog_145	.	+
31	13304980	13305040	_mir_dog_146	.	+
31	16912152	16912218	_novel_dog_71	.	-
31	21078768	21078828	_mir_dog_147	.	+
31	31005210	31005279	_mir_dog_148	.	+
31	32635977	32636045	_novel_dog_67	.	+
31	33861194	33861274	_novel_dog_68	.	+
31	37705485	37705551	_novel_dog_69	.	+
32	32429209	32429277	_mir_dog_151	.	-
33	16006451	16006518	_novel_dog_72	.	+
33	18826820	18826884	_novel_Dog_Blast_30	.	+
33	23649326	23649395	_mir_dog_152	.	-
33	29705319	29705394	_novel_dog_73	.	-
34	1432398	1432462	_novel_Dog_Blast_32	.	+
34	13834511	13834580	_novel_Dog_Blast_31	.	-
34	17134367	17134457	_mir_dog_153	.	+
34	20971517	20971578	_mir_dog_154	.	+
34	26460663	26460722	_mir_dog_155	.	+
34	26460807	26460871	_mir_dog_156	.	+
34	33292511	33292588	_mir_dog_157	.	+
36	19958926	19959000	_mir_dog_164	.	+
37	15549130	15549200	_mir_dog_165	.	-
37	25054488	25054543	_mir_dog_166	.	+
37	25568052	25568121	_mir_dog_167	.	-
37	25734793	25734849	_mir_dog_168	.	+
38	1926566	1926636	_mir_dog_174	.	-
38	14895112	14895180	_mir_dog_170	.	-
38	14895398	14895462	_mir_dog_171	.	+
38	14895401	14895458	_mir_dog_172	.	-
38	14977030	14977090	_mir_dog_173	.	-
38	22074440	22074509	_novel_dog_74	.	-
4	8702838	8702897	_mir_dog_188	.	-
4	15180108	15180192	_mir_dog_176	.	-
4	25463996	25464064	_novel_dog_76	.	-
4	34073345	34073419	_mir_dog_177	.	-
4	35617533	35617597	_novel_Dog_Blast_36	.	+
4	35880243	35880314	_novel_dog_75	.	+
4	36279254	36279340	_mir_dog_178	.	+
4	36951021	36951078	_mir_dog_179	.	-
4	43010775	43010838	_mir_dog_180	.	+
4	43182876	43182937	_mir_dog_181	.	+
4	50248594	50248659	_mir_dog_182	.	+
4	50248597	50248654	_mir_dog_183	.	-
4	59276347	59276406	_mir_dog_184	.	-
4	59533128	59533210	_mir_dog_185	.	-
4	59534535	59534589	_mir_dog_186	.	-
4	75786322	75786390	_mir_dog_187	.	+
5	12047369	12047425	_mir_dog_189	.	+
5	12052786	12052881	_mir_dog_190	.	+
5	12097672	12097732	_mir_dog_191	.	+
5	21558106	21558160	_mir_dog_192	.	-
5	21558690	21558763	_mir_dog_193	.	-
5	24577168	24577228	_novel_Dog_Blast_37	.	+
5	32045450	32045510	_mir_dog_194	.	-
5	32045759	32045825	_mir_dog_195	.	-
5	32192273	32192340	_mir_dog_196	.	-
5	33032220	33032300	_mir_dog_197	.	-
5	36178243	36178324	_mir_dog_198	.	+
5	40858053	40858120	_novel_dog_77	.	+
5	41325410	41325482	_novel_dog_78	.	-
5	41685175	41685248	_mir_dog_199	.	+
5	41688932	41689013	_novel_dog_79	.	-
5	45184774	45184828	_mir_dog_200	.	+
5	56368400	56368479	_mir_dog_201	.	+
5	56368404	56368468	_mir_dog_202	.	-
5	56369074	56369137	_mir_dog_204	.	-
5	56369075	56369144	_mir_dog_203	.	+
5	58112708	58112784	_mir_dog_205	.	-
5	62485832	62485897	_mir_dog_206	.	-
5	78050985	78051049	_novel_Dog_Blast_38	.	-
5	79814256	79814316	_mir_dog_207	.	-
5	82166208	82166270	_mir_dog_208	.	+
6	5910330	5910390	_mir_dog_215	.	-
6	6186538	6186598	_mir_dog_216	.	-
6	9498558	9498616	_mir_dog_218	.	+
6	9498780	9498840	_mir_dog_219	.	+
6	9498993	9499051	_mir_dog_220	.	+
6	14518677	14518745	_mir_dog_209	.	-
6	15111481	15111545	_novel_dog_80	.	+
6	15853520	15853577	_mir_dog_210	.	+
6	28354702	28354771	_novel_dog_81	.	-
6	28873140	28873211	_mir_dog_211	.	-
6	28878050	28878108	_mir_dog_212	.	-
6	38749120	38749191	_novel_dog_82	.	-
6	38759035	38759094	_mir_dog_213	.	+
6	42244033	42244103	_novel_dog_83	.	-
6	42271719	42271779	_mir_dog_214	.	-
6	45979590	45979654	_novel_Dog_Blast_39	.	+
6	47935019	47935083	_novel_Dog_Blast_40	.	-
6	47942645	47942709	_novel_Dog_Blast_41	.	-
6	67390304	67390368	_novel_Dog_Blast_42	.	+
6	74881615	74881675	_mir_dog_217	.	+
7	158664	158730	_novel_dog_87	.	-
7	449939	450019	_novel_dog_84	.	+
7	4055465	4055526	_mir_dog_227	.	+
7	4055651	4055712	_mir_dog_228	.	+
7	6588010	6588067	_mir_dog_234	.	-
7	6651339	6651396	_mir_dog_237	.	-
7	6651878	6651943	_mir_dog_238	.	-
7	7997174	7997238	_novel_Dog_Blast_43	.	-
7	22597960	22598030	_mir_dog_221	.	+
7	23539367	23539426	_mir_dog_222	.	+
7	26812766	26812824	_mir_dog_223	.	+
7	26818579	26818648	_mir_dog_224	.	+
7	26818579	26818654	_mir_dog_225	.	-
7	30822720	30822785	_novel_dog_85	.	+
7	35996328	35996395	_mir_dog_226	.	+
7	41509396	41509469	_mir_dog_229	.	-
7	41509404	41509465	_mir_dog_230	.	+
7	41513608	41513679	_novel_dog_86	.	+
7	42338480	42338542	_mir_dog_231	.	-
7	43037537	43037602	_mir_dog_232	.	+
7	54261943	54262010	_mir_dog_233	.	+
7	66214370	66214438	_mir_dog_235	.	+
7	66217486	66217572	_mir_dog_236	.	+
8	3665167	3665230	_mir_dog_239	.	-
8	33674562	33674630	_novel_dog_88	.	+
8	53823710	53823782	_mir_dog_240	.	-
8	68424656	68424718	_mir_dog_241	.	+
8	68592447	68592506	_mir_dog_242	.	+
8	69094352	69094412	_mir_dog_243	.	+
8	69132795	69132860	_mir_dog_244	.	+
8	69253808	69253866	_mir_dog_245	.	+
8	69255094	69255151	_mir_dog_246	.	+
8	69255548	69255610	_mir_dog_247	.	+
8	69255552	69255605	_mir_dog_248	.	-
8	69256764	69256820	_mir_dog_249	.	+
8	69257328	69257390	_mir_dog_250	.	+
8	69257494	69257549	_mir_dog_251	.	+
8	69257790	69257856	_mir_dog_252	.	+
8	69258528	69258607	_mir_dog_253	.	+
8	69261393	69261460	_mir_dog_254	.	+
8	69261833	69261896	_mir_dog_255	.	+
8	69263406	69263463	_mir_dog_256	.	+
8	69265169	69265226	_mir_dog_257	.	+
8	69266322	69266385	_novel_dog_89	.	+
8	69267174	69267238	_mir_dog_258	.	+
8	69270110	69270175	_mir_dog_259	.	+
8	69270499	69270556	_mir_dog_260	.	+
8	69270651	69270712	_mir_dog_261	.	+
8	69270878	69270946	_mir_dog_262	.	+
8	69271259	69271316	_mir_dog_263	.	+
8	69271820	69271892	_mir_dog_264	.	+
8	69273234	69273302	_mir_dog_265	.	+
8	69274983	69275057	_mir_dog_266	.	+
8	69275496	69275553	_mir_dog_267	.	+
8	69276311	69276386	_mir_dog_268	.	+
8	69276872	69276950	_mir_dog_269	.	+
8	69277666	69277734	_mir_dog_270	.	+
8	69278521	69278586	_mir_dog_271	.	+
8	69280666	69280724	_mir_dog_272	.	+
8	69281083	69281152	_mir_dog_273	.	+
8	69283123	69283179	_mir_dog_274	.	+
8	69283496	69283568	_mir_dog_275	.	+
8	69284077	69284142	_mir_dog_276	.	+
8	69284239	69284297	_mir_dog_277	.	+
8	69289410	69289507	_mir_dog_278	.	+
8	69290937	69291005	_mir_dog_279	.	+
8	69293782	69293835	_mir_dog_280	.	+
8	69294073	69294128	_mir_dog_281	.	+
8	69294377	69294432	_mir_dog_282	.	+
8	69295119	69295180	_mir_dog_283	.	+
8	71820181	71820255	_novel_dog_90	.	+
9	766134	766207	_novel_dog_97	.	-
9	918646	918712	_mir_dog_309	.	-
9	918652	918710	_mir_dog_310	.	+
9	3776783	3776857	_mir_dog_294	.	-
9	9918819	9918883	_novel_Dog_Blast_46	.	-
9	10329658	10329726	_novel_dog_98	.	-
9	10670002	10670066	_novel_Dog_Blast_44	.	-
9	12301854	12301921	_mir_dog_284	.	-
9	20359448	20359515	_mir_dog_285	.	-
9	21005706	21005773	_novel_dog_99	.	-
9	24335161	24335219	_mir_dog_286	.	-
9	24842171	24842233	_mir_dog_287	.	-
9	24895676	24895746	_mir_dog_288	.	-
9	32760904	32760963	_mir_dog_289	.	+
9	32977393	32977455	_mir_dog_290	.	-
9	33139752	33139831	_novel_dog_100	.	-
9	33237714	33237784	_novel_Dog_Blast_3	.	-
9	33252742	33252810	_novel_dog_101	.	-
9	33257834	33257899	_novel_dog_102	.	-
9	33714192	33714261	_mir_dog_291	.	-
9	33724577	33724650	_mir_dog_292	.	-
9	34340550	34340609	_mir_dog_293	.	+
9	40080199	40080272	_novel_dog_91	.	+
9	40303464	40303540	_novel_dog_92	.	+
9	40504498	40504570	_novel_dog_93	.	+
9	41303109	41303178	_mir_dog_295	.	-
9	41316476	41316540	_mir_dog_296	.	+
9	41316481	41316536	_mir_dog_297	.	-
9	41776690	41776754	_novel_Dog_Blast_45	.	+
9	42939706	42939774	_novel_dog_103	.	-
9	43031035	43031094	_mir_dog_298	.	-
9	44155913	44155971	_mir_dog_299	.	+
9	45852534	45852593	_mir_dog_300	.	-
9	46153531	46153590	_mir_dog_301	.	-
9	46153913	46153974	_mir_dog_302	.	-
9	48626730	48626803	_novel_dog_94	.	+
9	48879438	48879496	_mir_dog_303	.	-
9	49018352	49018420	_novel_dog_95	.	+
9	49792544	49792606	_novel_dog_96	.	+
9	55139099	55139177	_mir_dog_304	.	-
9	55139107	55139171	_mir_dog_305	.	+
9	55262354	55262412	_mir_dog_306	.	+
9	58301314	58301373	_mir_dog_307	.	-
9	58302547	58302606	_mir_dog_308	.	-
AAEX03024336.1	4225	4289	_novel_Dog_Blast_47	.	+
AAEX03025486.1	2663	2723	_novel_Dog_Blast_48	.	+
JH373433.1	7146	7220	_novel_Dog_Blast_1	.	+
JH373476.1	55784	55852	_novel_dog_104	.	+
JH373566.1	15539	15607	_novel_dog_105	.	-
JH373568.1	41483	41557	_novel_dog_106	.	-
JH373641.1	14711	14779	_novel_dog_107	.	-
JH373668.1	959	1026	_mir_dog_312	.	+
JH373668.1	7412	7475	_mir_dog_311	.	+
JH373668.1	12998	13068	_novel_dog_108	.	+
X	12607433	12607497	_novel_Dog_Blast_49	.	+
X	33074739	33074811	_novel_dog_110	.	-
X	39523890	39523951	_mir_dog_348	.	-
X	39524529	39524603	_mir_dog_349	.	-
X	39687040	39687104	_novel_Dog_Blast_50	.	-
X	42774680	42774738	_mir_dog_350	.	+
X	42775068	42775133	_mir_dog_351	.	+
X	42779872	42779930	_mir_dog_352	.	+
X	42780368	42780435	_mir_dog_353	.	+
X	42781867	42781932	_mir_dog_354	.	+
X	42783965	42784023	_mir_dog_355	.	+
X	42785601	42785659	_mir_dog_356	.	+
X	44945758	44945825	_novel_dog_109	.	+
X	45253693	45253772	_mir_dog_357	.	-
X	45254534	45254608	_mir_dog_358	.	-
X	50661951	50662015	_novel_Dog_Blast_51	.	+
X	50838131	50838223	_mir_dog_359	.	+
X	54495387	54495443	_mir_dog_360	.	+
X	57550055	57550110	_mir_dog_361	.	-
X	57550217	57550268	_mir_dog_362	.	-
X	57590219	57590288	_mir_dog_363	.	-
X	57590394	57590445	_mir_dog_364	.	-
X	59390415	59390477	_mir_dog_365	.	-
X	59443937	59444011	_mir_dog_366	.	-
X	66698698	66698760	_mir_dog_367	.	-
X	68822564	68822628	_novel_dog_111	.	-
X	83271857	83271919	_mir_dog_368	.	+
X	87387055	87387124	_mir_dog_369	.	+
X	87389800	87389875	_mir_dog_370	.	+
X	87401649	87401716	_mir_dog_371	.	+
X	87468911	87468987	_mir_dog_372	.	+
X	87505481	87505543	_mir_dog_373	.	+
X	87558072	87558157	_mir_dog_374	.	+
X	90605738	90605801	_mir_dog_375	.	+
X	96560905	96560970	_mir_dog_376	.	-
X	104895657	104895723	_mir_dog_313	.	-
X	104895826	104895886	_mir_dog_314	.	-
X	104896091	104896158	_mir_dog_315	.	-
X	104896339	104896415	_mir_dog_316	.	-
X	104896518	104896574	_mir_dog_317	.	-
X	105177287	105177344	_mir_dog_318	.	-
X	105177449	105177519	_mir_dog_319	.	-
X	105177585	105177648	_mir_dog_320	.	-
X	105178359	105178417	_mir_dog_321	.	-
X	105183139	105183201	_mir_dog_322	.	-
X	105183437	105183493	_mir_dog_323	.	-
X	108693073	108693135	_mir_dog_324	.	-
X	109866448	109866523	_mir_dog_325	.	-
X	112756897	112756976	_novel_dog_112	.	-
X	114675831	114675898	_mir_dog_326	.	-
X	114676845	114676905	_mir_dog_327	.	-
X	114677355	114677418	_novel_dog_113	.	-
X	114678500	114678570	_mir_dog_328	.	-
X	114679971	114680036	_mir_dog_329	.	-
X	114680906	114680972	_mir_dog_330	.	-
X	114684093	114684164	_mir_dog_331	.	-
X	114686162	114686229	_mir_dog_332	.	-
X	114687023	114687096	_mir_dog_333	.	-
X	114688873	114688937	_mir_dog_334	.	-
X	114689801	114689895	_mir_dog_335	.	-
X	114717094	114717164	_mir_dog_336	.	-
X	115652421	115652487	_mir_dog_337	.	-
X	115652711	115652785	_mir_dog_338	.	-
X	115658387	115658461	_mir_dog_339	.	-
X	115658607	115658671	_mir_dog_340	.	-
X	115665388	115665454	_mir_dog_341	.	-
X	115688006	115688082	_mir_dog_342	.	-
X	118541357	118541423	_mir_dog_343	.	+
X	119925345	119925413	_mir_dog_344	.	-
X	119926387	119926455	_mir_dog_345	.	-
X	120403195	120403275	_mir_dog_346	.	-
X	120405349	120405428	_mir_dog_347	.	-
