# Supplementary material for: The evolutionary dynamics of microRNAs in domestic mammals
Source: Sci Rep. 2018 Nov 19;8:17050. doi: 10.1038/s41598-018-34243-8 (PMC6242877; doi:10.1038/s41598-018-34243-8)
Supplement: Supplementary file 4 — Supplementary Dataset 3 Genomic coordinates of all miRNA loci annotated in the horse genome (E.caballus 2.86). [file 41598_2018_34243_MOESM4_ESM.xls]

## Sheet: Sheet1
1	26935113	26935186	_mir_horse_1	.	+
1	27146566	27146635	_novel_horse_1	.	+
1	27716548	27716619	_mir_horse_5	.	-
1	38749374	38749440	_mir_horse_2	.	+
1	52479460	52479534	_mir_horse_6	.	-
1	91715161	91715225	_novel_horse_2	.	+
1	91911480	91911553	_mir_Horse_Blast_11	.	-
1	92819767	92819833	_mir_horse_3	.	+
1	94574957	94575028	_mir_horse_7	.	-
1	108264789	108264853	_mir_horse_8	.	-
1	129246375	129246440	_mir_horse_9	.	-
1	129287395	129287460	_novel_horse_3	.	-
1	135627758	135627830	_mir_horse_4	.	+
1	161483503	161483567	_mir_horse_10	.	-
1	161511736	161511800	_mir_horse_11	.	-
10	5546062	5546127	_novel_horse_4	.	+
10	16156751	16156824	_mir_horse_15	.	-
10	21370891	21370958	_mir_horse_12	.	+
10	21371070	21371142	_mir_horse_13	.	+
10	21371567	21371650	_mir_horse_14	.	+
11	1531810	1531893	_novel_Horse_Blast_1	.	+
11	1532635	1532705	_novel_horse_5	.	+
11	1976407	1976484	_mir_Horse_Blast_13	.	-
11	1976411	1976479	_mir_horse_16	.	+
11	24629513	24629588	_mir_horse_20	.	-
11	24681626	24681694	_mir_horse_21	.	-
11	32583166	32583244	_mir_Horse_Blast_46	.	-
11	33283288	33283363	_mir_horse_22	.	-
11	33292433	33292504	_mir_horse_23	.	-
11	33863748	33863815	_mir_horse_17	.	+
11	40807851	40807918	_mir_horse_24	.	-
11	42750578	42750651	_mir_Horse_Blast_21	.	-
11	43782439	43782508	_mir_horse_18	.	+
11	45377850	45377919	_mir_horse_25	.	-
11	45639833	45639900	_mir_horse_26	.	-
11	45640244	45640317	_mir_horse_27	.	-
11	50048878	50048949	_mir_horse_28	.	-
11	50049186	50049257	_mir_horse_29	.	-
11	50242533	50242603	_mir_horse_30	.	-
11	54402155	54402240	_mir_horse_19	.	+
12	8509310	8509379	_mir_horse_31	.	+
12	8530963	8531034	_mir_horse_32	.	+
12	17657888	17657957	_mir_Horse_Blast_17	.	+
12	24559768	24559830	_novel_horse_6	.	+
12	25044231	25044302	_mir_horse_33	.	-
12	25045166	25045232	_novel_horse_7	.	-
12	30634790	30634870	_mir_horse_34	.	-
13	6028574	6028677	_mir_horse_35	.	+
13	8034249	8034324	_mir_Horse_Blast_16	.	-
13	8034457	8034533	_mir_horse_38	.	-
13	8034683	8034758	_mir_horse_39	.	-
13	11703525	11703594	_mir_horse_36	.	+
13	25516380	25516450	_novel_Horse_Blast_2	.	+
13	30687477	30687550	_mir_horse_40	.	-
13	40597855	40597931	_mir_horse_37	.	+
13	41764638	41764700	_novel_horse_8	.	+
14	2525728	2525800	_mir_horse_41	.	+
14	5745055	5745124	_mir_horse_45	.	-
14	12167926	12167996	_mir_Horse_Blast_5	.	+
14	28186792	28186860	_mir_horse_46	.	-
14	28433267	28433340	_mir_horse_47	.	-
14	28434674	28434763	_mir_Horse_Blast_38	.	-
14	38723796	38723868	_mir_horse_42	.	+
14	47671906	47671969	_mir_horse_43	.	+
14	78843152	78843218	_mir_horse_44	.	+
14	78843154	78843220	_mir_Horse_Blast_1	.	-
15	82790002	82790071	_mir_horse_48	.	-
16	6595300	6595365	_mir_horse_49	.	+
16	27234015	27234097	_novel_horse_10	.	-
16	35417143	35417208	_mir_horse_50	.	+
16	35442181	35442267	_mir_Horse_Blast_43	.	+
16	38001158	38001239	_mir_horse_51	.	+
16	38001616	38001695	_mir_Horse_Blast_6	.	+
16	40230898	40230961	_novel_horse_9	.	+
16	42248836	42248907	_mir_horse_52	.	-
16	47241016	47241091	_mir_horse_53	.	-
16	49087167	49087240	_mir_Horse_Blast_22	.	-
17	21138777	21138844	_mir_horse_54	.	+
17	21138919	21138987	_mir_horse_55	.	+
17	21185018	21185100	_mir_horse_56	.	+
17	61792411	61792480	_mir_horse_57	.	+
17	61792548	61792621	_mir_horse_58	.	+
17	61792700	61792765	_mir_horse_59	.	+
17	61792865	61792938	_mir_horse_60	.	+
17	61793118	61793185	_mir_Horse_Blast_34	.	+
18	19492352	19492417	_mir_horse_61	.	+
18	54609737	54609807	_mir_horse_62	.	+
19	9177990	9178056	_mir_Horse_Blast_12	.	+
19	26408754	26408825	_mir_horse_63	.	+
19	38814119	38814186	_mir_horse_64	.	+
2	17432734	17432803	_mir_horse_67	.	-
2	17435658	17435734	_mir_horse_68	.	-
2	30967768	30967848	_novel_horse_11	.	+
2	33632016	33632092	_mir_horse_69	.	-
2	39881309	39881371	_novel_horse_12	.	-
2	46536547	46536610	_mir_horse_65	.	+
2	48453022	48453095	_mir_Horse_Blast_23	.	-
2	48454413	48454484	_mir_horse_70	.	-
2	48454416	48454483	_mir_horse_66	.	+
2	48455069	48455138	_mir_horse_71	.	-
2	57945142	57945209	_mir_Horse_Blast_27	.	-
20	24162758	24162824	_novel_horse_14	.	-
20	33649534	33649603	_mir_Horse_Blast_25	.	+
20	36921089	36921152	_novel_horse_13	.	+
20	62697743	62697812	_mir_horse_72	.	-
21	11650824	11650892	_mir_horse_75	.	-
21	13258882	13258948	_mir_horse_73	.	+
21	17151840	17151908	_mir_Horse_Blast_19	.	+
21	17151958	17152028	_mir_horse_74	.	+
22	19043286	19043361	_mir_Horse_Blast_14	.	-
22	25813253	25813318	_mir_horse_76	.	+
22	45210454	45210520	_mir_horse_78	.	-
22	48433511	48433579	_mir_Horse_Blast_2	.	+
22	48444267	48444336	_mir_horse_77	.	+
22	49647235	49647306	_mir_horse_79	.	-
23	2317174	2317244	_mir_horse_84	.	-
23	2317693	2317766	_mir_horse_85	.	-
23	2317925	2317994	_mir_horse_86	.	-
23	6798788	6798879	_mir_horse_87	.	-
23	20137058	20137131	_mir_horse_80	.	+
23	26335602	26335668	_mir_horse_81	.	+
23	39789365	39789426	_mir_horse_82	.	+
23	40415220	40415288	_mir_horse_88	.	-
23	44847406	44847473	_mir_horse_83	.	+
23	46400210	46400284	_mir_Horse_Blast_8	.	-
23	46420623	46420691	_mir_horse_89	.	-
23	54148817	54148907	_mir_horse_90	.	-
23	54150757	54150844	_mir_horse_91	.	-
23	54151147	54151235	_mir_Horse_Blast_41	.	-
24	42060867	42060939	_mir_Horse_Blast_28	.	+
24	42227999	42228063	_mir_horse_92	.	+
24	42712243	42712305	_mir_horse_93	.	+
24	42729583	42729651	_mir_horse_94	.	+
24	42773745	42773818	_mir_horse_95	.	+
24	42894643	42894709	_mir_horse_96	.	+
24	42895903	42895968	_mir_horse_97	.	+
24	42896363	42896425	_mir_horse_98	.	+
24	42897591	42897654	_mir_horse_99	.	+
24	42898306	42898376	_mir_horse_100	.	+
24	42898610	42898675	_mir_horse_101	.	+
24	42899371	42899436	_mir_Horse_Blast_9	.	+
24	42899685	42899750	_mir_horse_102	.	+
24	42902181	42902242	_mir_horse_103	.	+
24	42902614	42902679	_mir_Horse_Blast_37	.	+
24	42904251	42904316	_mir_Horse_Blast_32	.	+
24	42906092	42906159	_mir_horse_104	.	+
24	42908073	42908136	_mir_horse_105	.	+
24	42911100	42911169	_mir_horse_106	.	+
24	42911484	42911547	_mir_horse_107	.	+
24	42911864	42911930	_mir_horse_108	.	+
24	42912231	42912299	_mir_horse_109	.	+
24	42914362	42914426	_mir_horse_110	.	+
24	42916529	42916596	_mir_horse_111	.	+
24	42917367	42917440	_mir_horse_112	.	+
24	42917945	42918012	_mir_horse_113	.	+
24	42918706	42918769	_mir_horse_114	.	+
24	42919612	42919678	_mir_horse_115	.	+
24	42921566	42921627	_mir_horse_116	.	+
24	42922000	42922068	_mir_horse_117	.	+
24	42924859	42924932	_mir_horse_118	.	+
24	42925248	42925313	_mir_horse_119	.	+
24	42925827	42925896	_mir_Horse_Blast_33	.	+
24	42925986	42926056	_mir_horse_120	.	+
24	42930158	42930227	_mir_horse_121	.	+
24	42930449	42930515	_mir_horse_122	.	+
24	42932731	42932806	_mir_horse_123	.	+
24	42935644	42935706	_mir_Horse_Blast_39	.	+
24	42935793	42935856	_mir_Horse_Blast_36	.	+
24	42935937	42935999	_mir_horse_124	.	+
24	42936266	42936330	_mir_horse_125	.	+
24	42937013	42937076	_mir_horse_126	.	+
25	14424853	14424926	_mir_horse_131	.	-
25	28672654	28672722	_mir_horse_127	.	+
25	28673910	28673975	_mir_horse_128	.	+
25	31553690	31553761	_mir_horse_132	.	-
25	31667370	31667446	_mir_horse_133	.	-
25	31667374	31667444	_mir_Horse_Blast_10	.	+
25	37315396	37315481	_mir_horse_129	.	+
25	37315402	37315471	_mir_horse_134	.	-
25	38044719	38044782	_mir_horse_130	.	+
26	15508987	15509053	_mir_horse_135	.	+
26	15509714	15509795	_mir_horse_136	.	+
26	15553170	15553239	_mir_horse_137	.	+
26	23253368	23253439	_mir_horse_138	.	+
26	32100760	32100826	_mir_horse_139	.	+
27	3709565	3709641	_mir_horse_141	.	-
27	3709567	3709637	_mir_horse_140	.	+
27	18266586	18266655	_mir_horse_142	.	-
28	13282052	13282122	_mir_horse_146	.	-
28	20407836	20407939	_mir_Horse_Blast_45	.	+
28	22270408	22270483	_mir_horse_143	.	+
28	31807480	31807543	_novel_horse_15	.	-
28	38272568	38272634	_mir_horse_144	.	+
28	41193667	41193735	_mir_horse_147	.	-
28	42016382	42016465	_mir_horse_145	.	+
28	42017306	42017390	_mir_Horse_Blast_40	.	+
29	10893709	10893777	_mir_horse_148	.	+
3	9201083	9201158	_mir_horse_149	.	+
3	19908668	19908744	_mir_horse_150	.	+
3	103550484	103550556	_mir_horse_151	.	-
3	114826489	114826561	_novel_horse_16	.	+
30	1800054	1800121	_mir_horse_152	.	+
30	10337639	10337712	_mir_Horse_Blast_24	.	-
30	10420842	10420904	_mir_Horse_Blast_18	.	-
30	12533275	12533345	_mir_horse_153	.	+
30	26398756	26398830	_mir_horse_154	.	-
30	26398938	26399011	_mir_horse_155	.	-
31	13363702	13363764	_novel_horse_17	.	+
4	37127484	37127554	_mir_horse_159	.	-
4	57171929	57172000	_mir_horse_160	.	-
4	58199187	58199254	_mir_horse_161	.	-
4	83387805	83387877	_mir_horse_156	.	+
4	84467060	84467133	_mir_horse_162	.	-
4	84472001	84472073	_mir_horse_163	.	-
4	85051758	85051822	_mir_horse_157	.	+
4	85326722	85326794	_mir_horse_164	.	-
4	85327110	85327184	_mir_horse_165	.	-
4	90776978	90777044	_mir_horse_158	.	+
4	92457742	92457811	_novel_horse_18	.	-
4	107797718	107797790	_mir_horse_166	.	-
5	8098951	8099021	_mir_horse_176	.	-
5	8104734	8104806	_mir_horse_177	.	-
5	11280005	11280070	_mir_horse_178	.	-
5	12172414	12172482	_mir_horse_179	.	-
5	15685189	15685253	_mir_horse_167	.	+
5	15685330	15685405	_mir_horse_168	.	+
5	30271164	30271236	_mir_horse_169	.	+
5	30271726	30271794	_mir_horse_170	.	+
5	30369017	30369086	_mir_horse_171	.	+
5	41824844	41824912	_mir_horse_172	.	+
5	41824846	41824914	_mir_Horse_Blast_4	.	-
5	42707134	42707208	_mir_horse_180	.	-
5	58536551	58536627	_mir_Horse_Blast_15	.	-
5	67623781	67623847	_mir_horse_173	.	+
5	90710656	90710724	_mir_horse_174	.	+
5	95527928	95527993	_mir_horse_175	.	+
6	8829303	8829374	_mir_horse_185	.	-
6	34423080	34423147	_mir_Horse_Blast_20	.	+
6	34423490	34423561	_mir_horse_181	.	+
6	70194911	70194973	_novel_horse_19	.	+
6	70856354	70856420	_mir_horse_182	.	+
6	70898517	70898587	_mir_horse_183	.	+
6	71148029	71148098	_mir_horse_184	.	+
6	75354676	75354748	_mir_horse_186	.	-
7	2932719	2932790	_mir_horse_187	.	+
7	3217865	3217931	_novel_Horse_Blast_3	.	-
7	6385388	6385455	_mir_horse_188	.	+
7	20101146	20101214	_mir_horse_189	.	+
7	20101719	20101789	_mir_horse_190	.	+
7	29499974	29500042	_mir_horse_198	.	-
7	29543904	29543986	_mir_horse_199	.	-
7	29549383	29549454	_mir_horse_200	.	-
7	44929821	44929886	_mir_Horse_Blast_31	.	+
7	44930017	44930087	_mir_horse_191	.	+
7	44930163	44930231	_mir_horse_192	.	+
7	44932160	44932226	_mir_horse_193	.	+
7	49327226	49327295	_mir_horse_194	.	+
7	65231363	65231439	_mir_horse_195	.	+
7	68816839	68816908	_mir_horse_196	.	+
7	71082257	71082323	_mir_horse_197	.	+
8	3383118	3383183	_mir_Horse_Blast_26	.	+
8	6218024	6218098	_mir_horse_203	.	-
8	19279980	19280055	_novel_horse_20	.	-
8	39912217	39912285	_mir_Horse_Blast_3	.	+
8	39915602	39915673	_mir_horse_201	.	+
8	66814270	66814331	_novel_horse_21	.	-
8	75662540	75662603	_mir_horse_202	.	+
9	20522385	20522452	_mir_horse_204	.	-
9	75208363	75208434	_mir_horse_205	.	-
9	75212695	75212766	_mir_horse_206	.	-
9	79874698	79874771	_mir_horse_207	.	-
Un0002	180951	181016	_mir_horse_209	.	-
Un0002	1055173	1055239	_mir_horse_208	.	+
Un0116	11874	11942	_mir_horse_210	.	+
Un1286	1787	1863	_mir_horse_211	.	+
X	37090665	37090741	_mir_horse_225	.	-
X	37091437	37091513	_mir_Horse_Blast_7	.	-
X	40068473	40068538	_mir_horse_212	.	+
X	40068838	40068913	_mir_horse_213	.	+
X	40073291	40073361	_mir_horse_214	.	+
X	40073828	40073893	_mir_horse_215	.	+
X	40074572	40074640	_mir_horse_216	.	+
X	40075104	40075178	_mir_horse_217	.	+
X	40076536	40076617	_mir_horse_218	.	+
X	40077414	40077483	_mir_horse_219	.	+
X	44775681	44775759	_mir_Horse_Blast_42	.	+
X	44776551	44776637	_mir_Horse_Blast_35	.	+
X	51938859	51938923	_mir_horse_220	.	+
X	55435822	55435891	_mir_horse_226	.	-
X	55435990	55436050	_mir_Horse_Blast_29	.	-
X	55500428	55500503	_mir_horse_227	.	-
X	55500600	55500661	_mir_horse_228	.	-
X	57166986	57167059	_mir_horse_229	.	-
X	65084144	65084217	_mir_horse_230	.	-
X	71519487	71519553	_novel_horse_23	.	-
X	71995253	71995344	_novel_horse_22	.	+
X	86921326	86921400	_mir_horse_221	.	+
X	90781546	90781625	_mir_horse_222	.	+
X	90871692	90871779	_mir_horse_223	.	+
X	94086308	94086422	_mir_horse_231	.	+
X	95265894	95265968	_mir_horse_232	.	-
X	99522587	99522656	_mir_horse_233	.	-
X	106691880	106691954	_mir_horse_234	.	-
X	106692042	106692114	_mir_horse_235	.	-
X	106692544	106692615	_mir_horse_236	.	-
X	106692708	106692776	_mir_horse_237	.	-
X	106948662	106948729	_mir_horse_238	.	-
X	106948831	106948897	_mir_horse_239	.	-
X	106948964	106949030	_mir_horse_240	.	-
X	106949746	106949819	_mir_horse_241	.	-
X	106954605	106954687	_mir_horse_242	.	-
X	106954973	106955043	_mir_horse_243	.	-
X	111378306	111378383	_mir_horse_244	.	-
X	115854311	115854376	_mir_horse_245	.	-
X	115854820	115854887	_mir_horse_246	.	-
X	115855331	115855402	_mir_horse_247	.	-
X	115855848	115855913	_mir_horse_248	.	-
X	115858410	115858475	_mir_horse_249	.	-
X	115859762	115859833	_mir_horse_250	.	-
X	115860273	115860336	_mir_horse_251	.	-
X	115861129	115861198	_mir_horse_252	.	-
X	115862154	115862224	_mir_horse_253	.	-
X	115862670	115862745	_mir_horse_254	.	-
X	115865160	115865225	_mir_horse_255	.	-
X	115865998	115866070	_mir_horse_256	.	-
X	115866514	115866585	_mir_horse_257	.	-
X	115867025	115867096	_mir_horse_258	.	-
X	115867882	115867951	_mir_horse_259	.	-
X	115868402	115868469	_mir_Horse_Blast_30	.	-
X	115868912	115868978	_mir_horse_260	.	-
X	115869768	115869838	_mir_horse_261	.	-
X	115870793	115870863	_mir_horse_262	.	-
X	115871309	115871374	_mir_horse_263	.	-
X	115873285	115873356	_mir_horse_264	.	-
X	115874643	115874706	_mir_horse_265	.	-
X	115875691	115875758	_mir_horse_266	.	-
X	115877550	115877616	_mir_horse_267	.	-
X	115879576	115879648	_mir_horse_268	.	-
X	116750746	116750819	_mir_horse_269	.	-
X	116755636	116755704	_mir_horse_270	.	-
X	116765789	116765858	_mir_horse_271	.	-
X	116783234	116783309	_mir_Horse_Blast_44	.	-
X	116788810	116788876	_mir_horse_272	.	-
X	116796939	116797005	_mir_horse_273	.	-
X	116800102	116800170	_mir_horse_274	.	-
X	119236775	119236840	_mir_horse_224	.	+
X	120986974	120987042	_mir_horse_275	.	-
X	120988468	120988535	_mir_horse_276	.	-
X	123196441	123196539	_mir_horse_277	.	+
