# Supplementary material for: The evolutionary dynamics of microRNAs in domestic mammals
Source: Sci Rep. 2018 Nov 19;8:17050. doi: 10.1038/s41598-018-34243-8 (PMC6242877; doi:10.1038/s41598-018-34243-8)
Supplement: Supplementary file 5 — Supplementary Dataset 4 Genomic coordinates of all miRNA loci annotated in the pig genome (S. scrofa10.2). [file 41598_2018_34243_MOESM5_ESM.xls]

## Sheet: Sheet1
1	10995386	10995460	_novel_pig_4	.	-
1	57721692	57721765	_mir_pig_1	.	-
1	57750756	57750829	_mir_pig_2	.	-
1	120448021	120448086	_mir_pig_3	.	-
1	129013482	129013558	_mir_pig_4	.	+
1	140918993	140919061	_mir_pig_5	.	+
1	142775302	142775374	_mir_pig_6	.	-
1	142822094	142822162	_mir_pig_7	.	+
1	154951259	154951329	_novel_pig_1	.	+
1	179916344	179916414	_mir_pig_8	.	-
1	179916347	179916410	_mir_pig_9	.	+
1	182942468	182942535	_novel_pig_5	.	-
1	185903612	185903676	_novel_pig_6	.	-
1	186021703	186021767	_novel_pig_2	.	+
1	212651394	212651466	_mir_pig_10	.	-
1	224397167	224397234	_mir_pig_11	.	+
1	225810907	225810979	_mir_pig_12	.	-
1	227405708	227405776	_novel_pig_3	.	+
1	242988425	242988500	_mir_Pig_Blast_24	.	-
1	250527030	250527098	_mir_pig_13	.	-
1	250901283	250901350	_novel_pig_7	.	-
1	280645135	280645205	_mir_pig_14	.	-
1	286017385	286017452	_mir_pig_15	.	+
1	299322157	299322224	_mir_pig_16	.	+
1	299324020	299324087	_mir_pig_17	.	+
1	302681826	302681898	_mir_pig_18	.	-
1	302806855	302806929	_mir_pig_19	.	-
1	302806859	302806929	_mir_Pig_Blast_14	.	+
1	313734669	313734741	_mir_Pig_Blast_23	.	-
1	313734672	313734772	_mir_pig_20	.	+
10	11786580	11786649	_mir_pig_21	.	-
10	11890505	11890589	_mir_Pig_Blast_28	.	+
10	11963164	11963229	_mir_pig_22	.	+
10	26426860	26426935	_mir_pig_23	.	-
10	26427034	26427103	_mir_pig_24	.	-
10	27752741	27752806	_novel_pig_9	.	-
10	31340335	31340404	_mir_pig_25	.	-
10	31340881	31340955	_mir_pig_26	.	-
10	31341116	31341187	_mir_pig_27	.	-
10	35113358	35113430	_mir_pig_28	.	+
10	42020471	42020535	_mir_pig_29	.	+
10	42052696	42052764	_mir_Pig_Blast_5	.	+
10	42170919	42170995	_mir_Pig_Blast_6	.	-
10	73697102	73697173	_novel_pig_8	.	+
11	4056388	4056452	_novel_pig_11	.	-
11	26036930	26036996	_novel_pig_12	.	-
11	26036934	26037000	_novel_pig_10	.	+
11	66610064	66610132	_mir_pig_30	.	+
11	66610203	66610275	_mir_pig_31	.	+
11	66610351	66610416	_mir_Pig_Blast_41	.	+
11	66610493	66610605	_mir_Pig_Blast_10	.	+
11	66610767	66610837	_mir_Pig_Blast_37	.	+
11	86588411	86588480	_novel_pig_13	.	-
12	1507089	1507158	_mir_pig_32	.	+
12	4273965	4274036	_mir_pig_33	.	+
12	15091178	15091247	_novel_pig_17	.	-
12	18820632	18820697	_novel_pig_18	.	-
12	18959816	18959881	_novel_pig_14	.	+
12	20363750	20363820	_mir_Pig_Blast_15	.	+
12	20428418	20428496	_mir_Pig_Blast_16	.	-
12	24289546	24289612	_mir_pig_34	.	-
12	24791271	24791344	_mir_pig_35	.	-
12	24836780	24836844	_mir_pig_36	.	+
12	35722000	35722067	_novel_pig_19	.	-
12	35845267	35845334	_novel_Pig_Blast_2	.	+
12	36203921	36203991	_mir_pig_37	.	+
12	37079094	37079162	_mir_pig_38	.	+
12	37088088	37088159	_mir_Pig_Blast_11	.	+
12	37340367	37340490	_mir_pig_39	.	+
12	45152797	45152873	_mir_Pig_Blast_19	.	-
12	45165043	45165109	_mir_pig_40	.	-
12	47176957	47177024	_mir_Pig_Blast_32	.	+
12	48287024	48287098	_mir_pig_41	.	-
12	49756093	49756162	_novel_Pig_Blast_1	.	-
12	50015727	50015794	_mir_pig_42	.	-
12	50015730	50015801	_mir_pig_43	.	+
12	50016155	50016229	_mir_pig_44	.	-
12	54717028	54717095	_mir_pig_45	.	+
12	54717325	54717392	_mir_pig_46	.	+
12	54860469	54860532	_mir_pig_47	.	+
12	56109461	56109542	_novel_pig_15	.	+
12	56329525	56329606	_novel_pig_16	.	+
12	59358205	59358290	_mir_pig_48	.	+
13	22859197	22859264	_mir_Pig_Blast_33	.	+
13	24885252	24885322	_mir_pig_49	.	-
13	30329407	30329474	_mir_pig_50	.	+
13	33474512	33474580	_novel_pig_20	.	+
13	34898108	34898189	_mir_Pig_Blast_4	.	-
13	34898601	34898679	_mir_pig_51	.	-
13	36576621	36576682	_novel_pig_21	.	+
13	37482640	37482704	_novel_pig_22	.	-
13	37564062	37564128	_mir_pig_52	.	+
13	37599002	37599088	_mir_pig_53	.	+
13	80688653	80688737	_novel_pig_23	.	-
13	108388149	108388213	_mir_pig_54	.	+
13	108388271	108388363	_mir_pig_55	.	+
13	115915959	115916025	_mir_Pig_Blast_18	.	+
13	135461291	135461367	_mir_pig_56	.	+
13	149441296	149441364	_mir_pig_57	.	+
13	152984951	152985015	_novel_pig_24	.	-
13	191558615	191558684	_mir_pig_58	.	+
13	191559346	191559420	_mir_pig_59	.	+
13	199063350	199063417	_mir_pig_60	.	-
13	209487901	209487967	_mir_pig_61	.	+
14	6954942	6955009	_mir_pig_62	.	-
14	14443009	14443080	_mir_pig_63	.	-
14	24697020	24697115	_novel_pig_28	.	-
14	53695566	53695638	_mir_pig_64	.	-
14	53695886	53695970	_mir_pig_65	.	-
14	55086530	55086591	_mir_pig_66	.	+
14	60676762	60676832	_novel_pig_25	.	+
14	94051842	94051913	_mir_pig_67	.	-
14	94928349	94928413	_novel_pig_26	.	+
14	110407102	110407171	_mir_pig_68	.	-
14	123301766	123301833	_mir_pig_69	.	+
14	133619319	133619413	_mir_pig_70	.	+
14	138325838	138325905	_mir_pig_71	.	-
14	140518203	140518272	_mir_Pig_Blast_36	.	-
14	144183482	144183554	_mir_pig_72	.	+
14	152293994	152294063	_novel_pig_27	.	+
14	153169590	153169660	_mir_pig_73	.	-
15	18661619	18661684	_mir_pig_74	.	-
15	29401758	29401824	_novel_pig_29	.	+
15	29624685	29624751	_novel_pig_32	.	-
15	39570837	39570905	_mir_pig_75	.	-
15	91419025	91419094	_mir_pig_76	.	+
15	133957555	133957618	_mir_pig_77	.	+
15	134369154	134369226	_mir_pig_78	.	-
15	146052504	146052567	_novel_pig_30	.	+
15	146294017	146294080	_novel_pig_33	.	-
15	150160040	150160118	_novel_pig_31	.	+
15	154447028	154447098	_mir_pig_79	.	-
16	18362890	18362964	_novel_pig_34	.	+
16	18650655	18650730	_mir_Pig_Blast_25	.	-
16	36468125	36468197	_mir_pig_80	.	-
16	36468246	36468315	_mir_pig_81	.	-
16	41335758	41335825	_mir_pig_82	.	+
16	48458274	48458343	_novel_pig_35	.	+
16	59686633	59686706	_mir_pig_83	.	+
17	2603748	2603819	_mir_pig_84	.	-
17	12191234	12191304	_mir_Pig_Blast_39	.	-
17	36149769	36149866	_mir_Pig_Blast_22	.	-
17	43571157	43571221	_mir_pig_85	.	+
17	66288708	66288778	_mir_pig_86	.	-
17	69264156	69264226	_novel_pig_36	.	-
17	69274668	69274736	_mir_pig_87	.	-
17	69285400	69285482	_mir_pig_88	.	-
18	13361984	13362054	_mir_pig_89	.	-
18	19034827	19034897	_mir_Pig_Blast_17	.	+
18	19035235	19035302	_mir_pig_90	.	+
18	19338003	19338068	_mir_pig_91	.	-
18	20030650	20030719	_mir_Pig_Blast_31	.	+
18	21181560	21181631	_mir_pig_92	.	+
18	22280550	22280621	_mir_pig_93	.	-
18	22467326	22467393	_mir_pig_94	.	+
18	49836552	49836615	_mir_pig_95	.	+
18	50037513	50037576	_mir_pig_96	.	+
18	51216031	51216104	_mir_pig_97	.	+
2	158811	158901	_novel_pig_40	.	-
2	339079	339147	_mir_pig_98	.	+
2	4298278	4298346	_novel_pig_41	.	-
2	4567614	4567690	_novel_pig_37	.	+
2	6416785	6416849	_mir_pig_99	.	+
2	6416985	6417056	_mir_pig_100	.	+
2	7444706	7444776	_mir_pig_101	.	-
2	9662239	9662304	_novel_pig_38	.	+
2	12929886	12929960	_mir_pig_102	.	-
2	20324612	20324723	_mir_pig_103	.	-
2	20325933	20326006	_mir_pig_104	.	-
2	20399937	20400007	_mir_pig_105	.	-
2	28433187	28433253	_mir_pig_106	.	-
2	50496473	50496547	_novel_pig_42	.	-
2	65553493	65553567	_mir_pig_107	.	-
2	65553671	65553743	_mir_pig_108	.	-
2	65581841	65581904	_mir_pig_109	.	+
2	65582026	65582091	_mir_pig_110	.	+
2	65582181	65582248	_mir_pig_111	.	+
2	69991781	69991857	_mir_pig_112	.	-
2	73092586	73092679	_novel_pig_43	.	-
2	80118856	80118928	_mir_pig_113	.	+
2	80137497	80137569	_mir_pig_114	.	+
2	82423672	82423741	_mir_pig_115	.	-
2	83154232	83154296	_mir_pig_116	.	-
2	88902986	88903059	_novel_pig_39	.	+
2	98744554	98744670	_mir_pig_117	.	-
2	98744584	98744645	_mir_Pig_Blast_1	.	+
2	100272644	100272709	_mir_pig_118	.	+
2	143373413	143373481	_novel_pig_44	.	-
2	145381102	145381175	_mir_pig_119	.	-
2	157344743	157344814	_mir_Pig_Blast_43	.	+
2	157346139	157346207	_mir_pig_120	.	+
2	157640360	157640426	_mir_pig_121	.	+
3	726713	726779	_mir_pig_122	.	+
3	7077531	7077615	_novel_pig_45	.	+
3	7977884	7977954	_novel_pig_46	.	+
3	8066289	8066359	_novel_pig_47	.	+
3	10664428	10664494	_mir_pig_123	.	+
3	11024996	11025064	_mir_pig_124	.	+
3	17756722	17756789	_novel_pig_48	.	+
3	22233416	22233488	_mir_pig_125	.	-
3	29052262	29052326	_mir_pig_126	.	+
3	29976234	29976311	_mir_Pig_Blast_20	.	-
3	42401476	42401556	_mir_Pig_Blast_9	.	-
3	44864438	44864518	_mir_Pig_Blast_44	.	+
3	44864805	44864909	_mir_pig_127	.	+
3	44867272	44867355	_mir_Pig_Blast_40	.	+
3	55091506	55091578	_novel_pig_51	.	-
3	90047321	90047391	_mir_pig_128	.	+
3	90058988	90059056	_mir_pig_129	.	+
3	90065733	90065799	_mir_Pig_Blast_3	.	+
3	106224412	106224476	_novel_pig_49	.	+
3	110277805	110277875	_novel_pig_52	.	-
3	134560396	134560461	_mir_pig_130	.	+
3	139855135	139855229	_mir_pig_131	.	-
3	141640701	141640794	_novel_pig_50	.	+
4	760142	760210	_novel_pig_57	.	-
4	914015	914083	_novel_pig_53	.	+
4	6713520	6713589	_mir_pig_132	.	+
4	6717649	6717715	_mir_pig_133	.	+
4	76136454	76136546	_mir_pig_134	.	-
4	86854211	86854282	_novel_pig_58	.	-
4	86920596	86920667	_novel_pig_59	.	-
4	102543216	102543287	_mir_pig_135	.	-
4	102543222	102543280	_mir_Pig_Blast_2	.	+
4	103407104	103407178	_mir_pig_136	.	-
4	110277079	110277167	_novel_pig_54	.	+
4	111321699	111321787	_novel_pig_55	.	+
4	117772493	117772557	_novel_pig_60	.	-
4	131567083	131567153	_mir_pig_137	.	-
4	132441523	132441588	_novel_pig_56	.	+
4	135067644	135067713	_mir_pig_138	.	-
5	1499721	1499786	_mir_pig_139	.	+
5	5388516	5388586	_mir_pig_140	.	+
5	19654978	19655047	_mir_pig_141	.	-
5	19690665	19690738	_mir_pig_142	.	-
5	20147929	20147998	_mir_pig_143	.	+
5	20388195	20388267	_mir_pig_144	.	+
5	30021229	30021309	_mir_pig_145	.	+
5	66193714	66193788	_mir_pig_146	.	-
5	66194127	66194200	_mir_pig_147	.	-
5	90552059	90552129	_mir_pig_148	.	-
5	90622560	90622630	_mir_pig_149	.	-
5	92224958	92225078	_mir_pig_150	.	-
5	100312261	100312325	_mir_pig_151	.	+
6	25134084	25134175	_mir_pig_152	.	-
6	39535614	39535678	_novel_pig_62	.	-
6	47579831	47579900	_mir_pig_153	.	+
6	47708747	47708836	_mir_pig_154	.	+
6	50309886	50309955	_mir_Pig_Blast_38	.	-
6	51858217	51858285	_mir_pig_155	.	+
6	51858381	51858454	_mir_pig_156	.	+
6	51858858	51858924	_mir_pig_157	.	+
6	58044179	58044247	_mir_pig_158	.	-
6	58064305	58064373	_mir_pig_159	.	+
6	59927704	59927770	_mir_pig_160	.	+
6	60130099	60130178	_mir_pig_161	.	-
6	60147828	60147900	_mir_pig_162	.	-
6	70045897	70045977	_novel_pig_63	.	-
6	82017174	82017241	_novel_pig_61	.	+
6	99481938	99482011	_mir_pig_163	.	+
6	99485210	99485279	_mir_pig_164	.	+
6	131558975	131559042	_mir_pig_165	.	+
6	134382874	134382947	_novel_pig_64	.	-
6	135736120	135736189	_mir_pig_166	.	+
6	154231946	154232009	_novel_pig_65	.	-
6	157476656	157476733	_mir_pig_167	.	-
7	4037107	4037185	_mir_pig_168	.	-
7	8701434	8701501	_mir_pig_169	.	+
7	22962946	22963022	_mir_pig_170	.	+
7	29752683	29752778	_mir_pig_171	.	-
7	41158295	41158363	_novel_pig_70	.	-
7	52430295	52430361	_mir_pig_172	.	+
7	53883632	53883702	_mir_pig_173	.	+
7	55687370	55687447	_novel_pig_66	.	+
7	57683207	57683280	_mir_pig_174	.	-
7	59717173	59717240	_novel_pig_67	.	+
7	59924176	59924268	_mir_pig_175	.	+
7	59924202	59924268	_mir_Pig_Blast_35	.	-
7	64874150	64874212	_novel_pig_71	.	-
7	67901069	67901142	_novel_pig_68	.	+
7	81043853	81043916	_mir_pig_176	.	-
7	81043855	81043917	_mir_pig_177	.	+
7	81071335	81071395	_mir_Pig_Blast_30	.	-
7	97192099	97192172	_novel_pig_72	.	-
7	97192102	97192175	_novel_pig_69	.	+
7	128658294	128658371	_mir_pig_178	.	+
7	132069406	132069478	_mir_pig_179	.	-
7	132092905	132092965	_mir_Pig_Blast_42	.	+
8	15443770	15443852	_mir_pig_180	.	-
8	18372777	18372840	_novel_pig_73	.	-
8	31672460	31672536	_mir_pig_181	.	+
8	115200386	115200452	_mir_pig_182	.	+
8	117395211	117395284	_novel_pig_74	.	-
8	122371907	122371977	_mir_pig_183	.	-
9	7935632	7935702	_mir_pig_184	.	-
9	15120478	15120578	_mir_pig_185	.	-
9	44166880	44166949	_mir_pig_186	.	-
9	44167433	44167513	_mir_pig_187	.	-
9	52790455	52790522	_novel_pig_76	.	-
9	54334888	54334982	_mir_pig_188	.	-
9	54378060	54378135	_mir_pig_189	.	-
9	54383383	54383457	_mir_Pig_Blast_13	.	-
9	72339100	72339190	_mir_pig_190	.	-
9	72461648	72461718	_mir_pig_191	.	+
9	80161156	80161220	_novel_pig_77	.	-
9	80161825	80161899	_mir_pig_192	.	-
9	126099475	126099566	_mir_pig_193	.	-
9	126105252	126105322	_mir_pig_194	.	-
9	130508346	130508415	_mir_pig_195	.	-
9	148540636	148540714	_novel_pig_75	.	+
9	148552443	148552515	_mir_pig_196	.	+
9	148552977	148553076	_mir_pig_197	.	+
GL892815.1	39688	39753	_mir_pig_198	.	+
GL892841.1	107288	107377	_mir_pig_199	.	+
GL892871.2	56016	56079	_mir_pig_200	.	+
GL893382.1	26760	26828	_mir_pig_201	.	-
GL893885.2	75372	75439	_mir_pig_202	.	+
GL893970.1	7094	7177	_mir_pig_203	.	+
GL894109.2	9378	9443	_mir_Pig_Blast_12	.	+
GL894213.2	15691	15761	_mir_pig_204	.	-
GL894231.1	6726	6792	_mir_pig_205	.	-
GL894231.1	10058	10124	_mir_pig_206	.	-
GL894231.1	12258	12331	_mir_pig_207	.	-
GL894231.1	16611	16678	_mir_pig_208	.	-
GL894231.1	20426	20541	_mir_pig_209	.	-
GL894231.1	20903	20970	_mir_pig_210	.	-
GL894231.1	23067	23137	_mir_pig_211	.	-
GL894231.1	24219	24286	_mir_pig_212	.	-
GL894231.1	25695	25771	_mir_pig_213	.	-
GL894231.1	27142	27216	_mir_pig_214	.	-
GL894231.1	30863	30932	_mir_pig_215	.	-
GL894231.1	31311	31379	_mir_pig_216	.	-
GL894231.1	31682	31749	_mir_pig_217	.	-
GL894231.1	32040	32109	_mir_pig_218	.	-
GL894254.2	214207	214281	_mir_pig_219	.	-
GL894339.1	3076	3152	_mir_pig_220	.	-
GL894520.2	37622	37685	_novel_pig_78	.	+
GL894542.2	9097	9177	_novel_pig_79	.	-
GL894726.2	3451	3567	_mir_pig_221	.	-
GL894953.1	52758	52832	_mir_pig_222	.	-
GL895276.2	200542	200653	_mir_pig_223	.	+
GL895276.2	226521	226590	_mir_pig_224	.	+
GL895293.1	3355	3420	_mir_pig_225	.	+
GL895293.1	4061	4124	_mir_pig_226	.	+
GL895293.1	4197	4258	_mir_pig_227	.	+
GL895293.1	4361	4426	_mir_pig_228	.	+
GL895853.2	46361	46440	_mir_Pig_Blast_26	.	-
GL895891.2	156267	156337	_mir_pig_229	.	-
GL895891.2	160392	160467	_mir_Pig_Blast_27	.	-
GL895994.1	40649	40715	_mir_pig_230	.	+
GL896017.1	115024	115091	_mir_pig_231	.	-
GL896264.1	37164	37239	_mir_Pig_Blast_21	.	-
GL896292.1	11859	11941	_novel_pig_80	.	-
GL896302.1	17722	17794	_mir_pig_232	.	-
GL896425.1	1743	1819	_novel_pig_81	.	-
GL896426.1	64284	64353	_novel_pig_82	.	-
JH118519.1	42300	42365	_mir_pig_233	.	-
JH118523.1	169150	169227	_mir_Pig_Blast_29	.	+
JH118567.1	80919	80992	_mir_pig_234	.	+
JH118585.1	53410	53477	_mir_pig_235	.	+
JH118654.1	238138	238210	_mir_pig_236	.	-
JH118724.1	70419	70485	_mir_pig_237	.	+
JH118724.1	70562	70631	_mir_pig_238	.	+
JH118729.1	80979	81052	_novel_pig_83	.	+
JH118804.1	133187	133261	_mir_Pig_Blast_45	.	-
JH118951.1	125789	125875	_mir_pig_239	.	-
X	8905457	8905524	_novel_pig_86	.	-
X	9012919	9012986	_novel_pig_87	.	-
X	45274871	45274943	_mir_pig_240	.	-
X	45275611	45275685	_mir_pig_241	.	-
X	48632034	48632100	_mir_pig_242	.	+
X	48632392	48632456	_mir_pig_243	.	+
X	48637997	48638067	_mir_pig_244	.	+
X	48638473	48638537	_mir_pig_245	.	+
X	48639765	48639835	_mir_pig_246	.	+
X	48640824	48640887	_mir_pig_247	.	+
X	51800857	51800946	_mir_pig_248	.	-
X	51801727	51801815	_mir_Pig_Blast_34	.	-
X	56757049	56757123	_mir_pig_249	.	-
X	63280933	63280997	_mir_pig_250	.	+
X	67425035	67425104	_mir_pig_251	.	-
X	67425201	67425263	_mir_pig_252	.	-
X	67530199	67530269	_mir_pig_253	.	-
X	67530374	67530434	_mir_pig_254	.	-
X	69436734	69436800	_mir_pig_255	.	+
X	69515836	69515906	_mir_pig_256	.	+
X	69673026	69673096	_mir_pig_257	.	-
X	78804787	78804858	_mir_pig_258	.	-
X	94852404	94852470	_novel_pig_84	.	+
X	108618506	108618573	_mir_pig_259	.	+
X	108629481	108629545	_mir_pig_260	.	+
X	108630557	108630626	_mir_pig_261	.	+
X	108691614	108691692	_mir_pig_262	.	+
X	108710175	108710240	_mir_pig_263	.	+
X	108806664	108806753	_mir_pig_264	.	+
X	117608204	117608274	_mir_pig_265	.	-
X	126199348	126199421	_mir_pig_266	.	-
X	126199780	126199850	_mir_pig_267	.	-
X	126200023	126200097	_mir_pig_268	.	-
X	126200189	126200258	_mir_pig_269	.	-
X	129654211	129654275	_mir_pig_270	.	+
X	130835647	130835713	_mir_pig_271	.	-
X	136185263	136185325	_novel_pig_88	.	-
X	136186992	136187064	_mir_Pig_Blast_7	.	-
X	136187806	136187872	_novel_pig_89	.	-
X	136188041	136188103	_novel_pig_90	.	-
X	136188527	136188593	_novel_pig_91	.	-
X	136189049	136189112	_novel_pig_92	.	-
X	136189549	136189619	_novel_pig_93	.	-
X	137140007	137140079	_novel_pig_94	.	-
X	137160435	137160504	_mir_pig_272	.	-
X	137160736	137160829	_mir_pig_273	.	-
X	137168888	137169010	_mir_pig_274	.	-
X	137225799	137225868	_mir_pig_275	.	-
X	137237076	137237199	_mir_pig_276	.	-
X	140860061	140860139	_mir_pig_277	.	-
X	140861118	140861188	_mir_pig_278	.	-
X	141091506	141091576	_mir_pig_279	.	-
X	141093622	141093694	_mir_Pig_Blast_8	.	-
X	141842680	141842773	_novel_pig_85	.	+
