# Supplementary material for: The evolutionary dynamics of microRNAs in domestic mammals
Source: Sci Rep. 2018 Nov 19;8:17050. doi: 10.1038/s41598-018-34243-8 (PMC6242877; doi:10.1038/s41598-018-34243-8)
Supplement: Supplementary file 6 — Supplementary Dataset 5 Genomic coordinates of all miRNA loci annotated in the rabbit genome (O.cuniculus 2.0). [file 41598_2018_34243_MOESM6_ESM.xls]

## Sheet: Sheet1
1	4122962	4123031	_mir_rabbit_1	.	+
1	19175829	19175899	_novel_rabbit_3	.	-
1	21660636	21660690	_novel_Rabbit_Blast_1	.	-
1	24482708	24482774	_mir_rabbit_2	.	+
1	26551746	26551812	_mir_rabbit_3	.	-
1	32242010	32242074	_mir_rabbit_4	.	+
1	33144960	33145029	_mir_Rabbit_Blast_43	.	-
1	49384664	49384729	_mir_rabbit_5	.	-
1	57081753	57081827	_mir_rabbit_6	.	-
1	71563888	71563968	_mir_Rabbit_Blast_66	.	+
1	71564248	71564332	_mir_Rabbit_Blast_24	.	+
1	71566517	71566600	_mir_Rabbit_Blast_57	.	+
1	74102154	74102220	_mir_rabbit_7	.	+
1	74102374	74102447	_mir_rabbit_8	.	+
1	74102779	74102854	_mir_Rabbit_Blast_27	.	-
1	74102780	74102851	_mir_rabbit_9	.	+
1	95869536	95869599	_mir_rabbit_10	.	+
1	95875277	95875351	_mir_rabbit_11	.	+
1	95926703	95926771	_mir_rabbit_12	.	+
1	104894053	104894123	_mir_Rabbit_Blast_50	.	-
1	104894564	104894637	_mir_rabbit_13	.	-
1	114633652	114633713	_novel_Rabbit_Blast_2	.	+
1	137399781	137399856	_mir_rabbit_14	.	+
1	143799356	143799419	_mir_rabbit_15	.	+
1	143819350	143819430	_novel_rabbit_1	.	+
1	150454382	150454464	_mir_Rabbit_Blast_3	.	+
1	174235147	174235213	_mir_rabbit_16	.	+
1	183212426	183212495	_mir_rabbit_17	.	+
1	183233894	183233964	_mir_rabbit_18	.	+
1	190714198	190714268	_mir_rabbit_19	.	+
1	194064095	194064180	_novel_rabbit_2	.	+
10	10783743	10783812	_mir_rabbit_20	.	-
10	10979169	10979234	_novel_rabbit_5	.	-
10	11887971	11888034	_mir_rabbit_21	.	-
10	21462220	21462294	_novel_rabbit_4	.	+
10	34415947	34416019	_novel_rabbit_6	.	-
10	35346243	35346311	_mir_rabbit_22	.	+
11	8577700	8577768	_mir_rabbit_23	.	-
11	8577704	8577766	_mir_rabbit_24	.	+
11	71142263	71142328	_mir_rabbit_25	.	-
11	75636018	75636094	_mir_Rabbit_Blast_6	.	-
12	23632835	23632903	_mir_rabbit_26	.	+
12	32513887	32513951	_novel_rabbit_7	.	+
12	58129081	58129158	_mir_Rabbit_Blast_26	.	-
12	58159834	58159935	_mir_Rabbit_Blast_14	.	-
13	3109394	3109464	_mir_rabbit_27	.	-
13	9786308	9786377	_mir_rabbit_28	.	+
13	20628412	20628480	_mir_rabbit_29	.	+
13	20634033	20634107	_mir_Rabbit_Blast_56	.	-
13	20634039	20634106	_mir_rabbit_30	.	+
13	32984710	32984776	_novel_rabbit_8	.	+
13	36488226	36488298	_mir_Rabbit_Blast_1	.	-
13	36488228	36488298	_mir_rabbit_31	.	+
13	38367203	38367266	_mir_rabbit_32	.	+
13	54594230	54594304	_mir_Rabbit_Blast_28	.	-
13	66300900	66300966	_mir_rabbit_33	.	+
13	70644977	70645055	_mir_Rabbit_Blast_16	.	-
13	94980782	94980850	_mir_rabbit_34	.	+
13	101340534	101340600	_mir_rabbit_35	.	+
13	123237462	123237532	_novel_rabbit_10	.	-
13	125818445	125818516	_mir_rabbit_36	.	-
13	129996742	129996813	_novel_rabbit_9	.	+
13	140941481	140941554	_mir_rabbit_37	.	+
14	22637294	22637362	_mir_rabbit_38	.	+
14	54807842	54807928	_mir_Rabbit_Blast_70	.	+
14	54807989	54808059	_mir_rabbit_39	.	+
14	63366500	63366566	_mir_Rabbit_Blast_22	.	+
14	81468196	81468295	_mir_Rabbit_Blast_32	.	-
14	84299165	84299235	_mir_rabbit_40	.	+
14	93010080	93010179	_mir_rabbit_41	.	+
14	98745095	98745162	_mir_rabbit_42	.	+
14	144547515	144547582	_mir_rabbit_43	.	+
14	144548246	144548320	_mir_rabbit_44	.	+
14	144598480	144598548	_mir_rabbit_45	.	+
14	163848012	163848076	_novel_rabbit_11	.	-
15	36769773	36769836	_mir_rabbit_46	.	+
15	36769947	36770013	_mir_Rabbit_Blast_48	.	+
15	108728396	108728480	_novel_rabbit_12	.	+
16	22502767	22502840	_mir_Rabbit_Blast_41	.	-
16	24307022	24307089	_mir_rabbit_47	.	+
16	40008345	40008425	_novel_rabbit_13	.	-
16	52958502	52958566	_mir_rabbit_48	.	+
16	64849787	64849859	_mir_rabbit_49	.	+
16	64850344	64850412	_mir_rabbit_50	.	+
16	66692187	66692255	_mir_rabbit_51	.	+
16	72388776	72388845	_mir_rabbit_52	.	+
16	72388958	72389028	_mir_rabbit_53	.	+
17	17179496	17179565	_mir_rabbit_54	.	+
17	27150518	27150593	_mir_Rabbit_Blast_69	.	-
17	31276517	31276607	_mir_Rabbit_Blast_40	.	-
17	43584295	43584376	_mir_rabbit_55	.	-
17	43610540	43610611	_mir_Rabbit_Blast_46	.	-
18	22894368	22894440	_mir_rabbit_56	.	+
18	37563525	37563600	_mir_rabbit_57	.	-
18	50441893	50441959	_mir_rabbit_58	.	+
18	51318867	51318945	_mir_Rabbit_Blast_8	.	-
18	64020814	64020886	_novel_rabbit_14	.	-
18	64351067	64351132	_mir_rabbit_59	.	-
18	66310869	66310938	_mir_rabbit_60	.	-
19	7597894	7597987	_mir_Rabbit_Blast_54	.	-
19	11916582	11916643	_mir_rabbit_61	.	+
19	12026194	12026262	_mir_rabbit_62	.	+
19	12026539	12026604	_mir_rabbit_63	.	+
19	16131713	16131783	_mir_rabbit_64	.	+
19	16435654	16435720	_mir_rabbit_65	.	+
19	18146094	18146169	_mir_Rabbit_Blast_34	.	-
19	19330296	19330359	_mir_rabbit_66	.	+
19	19424452	19424519	_novel_rabbit_17	.	-
19	19762336	19762400	_novel_rabbit_15	.	+
19	21181587	21181657	_mir_rabbit_67	.	+
19	21192650	21192719	_mir_Rabbit_Blast_25	.	+
19	25357264	25357330	_novel_rabbit_16	.	+
19	28514178	28514255	_mir_rabbit_68	.	-
19	29153380	29153448	_mir_rabbit_69	.	+
19	29938885	29938971	_mir_Rabbit_Blast_71	.	+
19	38730716	38730782	_mir_rabbit_70	.	+
19	38782595	38782664	_mir_rabbit_71	.	+
19	39313268	39313334	_mir_rabbit_72	.	+
2	11156701	11156771	_mir_rabbit_73	.	+
2	28270668	28270730	_mir_rabbit_74	.	+
2	40110272	40110343	_mir_Rabbit_Blast_44	.	+
2	130108834	130108900	_mir_Rabbit_Blast_4	.	+
2	143010246	143010310	_novel_rabbit_18	.	-
2	174028844	174028911	_novel_rabbit_19	.	-
20	5385707	5385793	_novel_rabbit_20	.	-
21	5522955	5523023	_mir_rabbit_75	.	+
3	19951763	19951831	_mir_rabbit_76	.	-
3	31258611	31258678	_mir_Rabbit_Blast_63	.	+
3	31259932	31260019	_mir_Rabbit_Blast_68	.	+
3	31535181	31535250	_mir_rabbit_77	.	+
3	50155727	50155804	_mir_rabbit_78	.	-
3	80281787	80281853	_mir_rabbit_79	.	+
3	120681934	120682010	_novel_rabbit_21	.	+
3	124075477	124075546	_novel_rabbit_22	.	+
3	150418850	150418920	_mir_rabbit_80	.	-
3	150424938	150425013	_mir_Rabbit_Blast_33	.	-
4	4775713	4775786	_mir_Rabbit_Blast_42	.	-
4	6857997	6858071	_novel_rabbit_23	.	+
4	10776356	10776423	_mir_rabbit_81	.	+
4	26786018	26786090	_novel_rabbit_24	.	-
4	37775897	37775960	_mir_rabbit_82	.	+
4	37912753	37912822	_novel_rabbit_25	.	-
4	38090663	38090730	_mir_rabbit_83	.	+
4	41563449	41563534	_mir_Rabbit_Blast_59	.	+
4	65833043	65833110	_mir_rabbit_84	.	-
4	74616373	74616438	_mir_rabbit_85	.	+
4	76791383	76791450	_mir_rabbit_86	.	+
5	13100643	13100717	_mir_rabbit_87	.	+
5	22813803	22813875	_mir_rabbit_88	.	-
5	23345107	23345177	_novel_rabbit_26	.	+
5	25337160	25337233	_mir_rabbit_89	.	+
6	7412255	7412322	_mir_rabbit_90	.	+
6	7416444	7416514	_mir_rabbit_91	.	+
7	1159605	1159671	_mir_rabbit_92	.	+
7	3045763	3045827	_novel_rabbit_27	.	-
7	9515487	9515552	_mir_rabbit_93	.	-
7	9515802	9515880	_mir_Rabbit_Blast_17	.	-
7	14144937	14145009	_mir_Rabbit_Blast_45	.	-
7	14826889	14826957	_mir_rabbit_94	.	+
7	16127056	16127135	_mir_Rabbit_Blast_10	.	-
7	72954500	72954566	_mir_rabbit_95	.	+
7	159720530	159720593	_mir_rabbit_96	.	+
8	32966983	32967052	_mir_rabbit_97	.	+
8	32967347	32967421	_mir_rabbit_98	.	+
8	93067696	93067763	_mir_rabbit_99	.	+
8	93067835	93067905	_mir_rabbit_100	.	+
8	93067983	93068047	_mir_rabbit_101	.	+
8	93068171	93068234	_mir_rabbit_102	.	+
8	93068419	93068489	_mir_Rabbit_Blast_51	.	+
9	447493	447560	_novel_rabbit_31	.	-
9	448094	448162	_mir_rabbit_103	.	-
9	16645821	16645901	_novel_rabbit_32	.	-
9	16649318	16649386	_mir_rabbit_104	.	-
9	16649745	16649814	_mir_rabbit_105	.	-
9	17061301	17061395	_novel_rabbit_28	.	+
9	19340302	19340386	_mir_rabbit_106	.	-
9	19378420	19378484	_mir_rabbit_107	.	-
9	24617868	24617932	_novel_rabbit_33	.	-
9	25155519	25155608	_novel_rabbit_29	.	+
9	63180521	63180592	_mir_rabbit_108	.	-
9	73726726	73726794	_novel_rabbit_30	.	+
9	77158798	77158871	_mir_rabbit_109	.	-
9	84478160	84478235	_novel_rabbit_34	.	-
9	98912051	98912114	_mir_rabbit_110	.	+
9	98959835	98959909	_novel_rabbit_35	.	-
AAGW02082842	663	734	_novel_rabbit_36	.	-
GL018699	2613447	2613516	_mir_rabbit_111	.	-
GL018699	2614658	2614734	_mir_Rabbit_Blast_29	.	-
GL018699	13398635	13398704	_mir_rabbit_112	.	-
GL018699	14139565	14139639	_novel_rabbit_37	.	+
GL018700	3182528	3182603	_mir_Rabbit_Blast_23	.	-
GL018700	9242139	9242202	_novel_rabbit_38	.	-
GL018700	9244417	9244487	_novel_rabbit_39	.	-
GL018700	9246690	9246768	_novel_rabbit_40	.	-
GL018700	9249613	9249699	_novel_rabbit_41	.	-
GL018700	9253150	9253222	_novel_rabbit_42	.	-
GL018700	9256415	9256501	_novel_rabbit_43	.	-
GL018700	9259726	9259789	_novel_rabbit_44	.	-
GL018700	9263060	9263145	_novel_rabbit_45	.	-
GL018700	9272383	9272455	_novel_rabbit_46	.	-
GL018700	9274568	9274638	_novel_rabbit_47	.	-
GL018700	9285643	9285706	_novel_rabbit_48	.	-
GL018700	9286944	9287030	_novel_rabbit_49	.	-
GL018700	9297774	9297837	_novel_rabbit_50	.	-
GL018700	9301069	9301139	_novel_rabbit_51	.	-
GL018700	9301741	9301804	_novel_rabbit_52	.	-
GL018700	10678435	10678558	_mir_rabbit_113	.	-
GL018700	10687755	10687846	_mir_rabbit_114	.	-
GL018700	10694550	10694614	_novel_rabbit_53	.	-
GL018700	10694868	10694938	_mir_Rabbit_Blast_52	.	-
GL018700	10705708	10705781	_mir_Rabbit_Blast_64	.	-
GL018700	10707170	10707241	_mir_Rabbit_Blast_47	.	-
GL018700	10711556	10711677	_mir_rabbit_115	.	-
GL018700	10717471	10717559	_novel_rabbit_54	.	-
GL018700	10723752	10723843	_novel_rabbit_55	.	-
GL018700	10732669	10732733	_novel_rabbit_56	.	-
GL018704	5404949	5405013	_novel_rabbit_57	.	+
GL018705	3616963	3617081	_mir_rabbit_116	.	-
GL018705	3664985	3665055	_mir_rabbit_117	.	-
GL018705	3665130	3665204	_mir_Rabbit_Blast_38	.	-
GL018706	1523780	1523903	_mir_rabbit_118	.	+
GL018709	835689	835758	_mir_rabbit_119	.	+
GL018713	4188742	4188807	_mir_Rabbit_Blast_62	.	+
GL018714	918074	918139	_mir_rabbit_120	.	-
GL018723	1122290	1122359	_novel_rabbit_58	.	-
GL018728	1064306	1064385	_mir_rabbit_121	.	-
GL018730	1482718	1482798	_mir_Rabbit_Blast_7	.	-
GL018731	388176	388240	_mir_rabbit_122	.	+
GL018731	388963	389029	_mir_Rabbit_Blast_60	.	+
GL018731	389192	389256	_mir_rabbit_123	.	+
GL018731	390327	390392	_mir_rabbit_124	.	+
GL018731	726708	726775	_mir_rabbit_125	.	+
GL018731	727739	727812	_mir_Rabbit_Blast_13	.	+
GL018731	727946	728025	_novel_rabbit_59	.	+
GL018734	661086	661154	_mir_rabbit_126	.	-
GL018738	55151	55215	_mir_rabbit_127	.	-
GL018757	1030792	1030856	_mir_rabbit_128	.	+
GL018757	1527640	1527698	_mir_rabbit_129	.	+
GL018757	1527790	1527870	_mir_rabbit_130	.	+
GL018757	1593272	1593331	_mir_rabbit_131	.	+
GL018757	1593428	1593496	_mir_rabbit_132	.	+
GL018760	102744	102814	_mir_Rabbit_Blast_30	.	+
GL018760	102968	103034	_mir_rabbit_133	.	+
GL018760	103174	103241	_mir_rabbit_134	.	+
GL018765	358269	358356	_mir_rabbit_135	.	-
GL018776	1023369	1023457	_novel_rabbit_60	.	-
GL018780	306584	306657	_novel_rabbit_61	.	+
GL018783	931011	931088	_mir_Rabbit_Blast_36	.	-
GL018826	681993	682059	_mir_rabbit_136	.	-
GL018845	404278	404367	_novel_rabbit_62	.	+
GL018847	254871	254949	_mir_Rabbit_Blast_12	.	+
GL018914	201976	202045	_mir_rabbit_137	.	+
GL018924	215976	216039	_mir_rabbit_138	.	-
GL018924	216294	216359	_novel_rabbit_63	.	-
GL018924	216437	216501	_mir_rabbit_139	.	-
GL018924	224292	224354	_mir_rabbit_140	.	-
GL018924	225912	225977	_mir_rabbit_141	.	-
GL018924	228737	228800	_mir_rabbit_142	.	-
GL018928	73628	73704	_mir_rabbit_143	.	+
GL018928	74184	74267	_mir_rabbit_144	.	+
GL018950	213330	213395	_mir_rabbit_145	.	+
GL018967	228291	228353	_mir_Rabbit_Blast_15	.	+
GL019048	1558	1625	_mir_rabbit_146	.	+
GL019048	31808	31878	_mir_Rabbit_Blast_58	.	+
GL019048	121683	121748	_mir_rabbit_147	.	+
GL019048	122881	122946	_mir_rabbit_148	.	+
GL019048	123310	123370	_mir_rabbit_149	.	+
GL019048	123310	123372	_mir_Rabbit_Blast_65	.	-
GL019048	125051	125113	_mir_rabbit_150	.	+
GL019048	125313	125378	_mir_rabbit_151	.	+
GL019048	126024	126090	_mir_rabbit_152	.	+
GL019048	126336	126401	_mir_rabbit_153	.	+
GL019048	130070	130163	_mir_rabbit_154	.	+
GL019048	132899	132962	_mir_rabbit_155	.	+
GL019048	133213	133274	_mir_Rabbit_Blast_53	.	+
GL019048	133365	133426	_mir_Rabbit_Blast_67	.	+
GL019048	133507	133570	_mir_Rabbit_Blast_55	.	+
GL019048	133839	133906	_mir_rabbit_156	.	+
GL019048	136578	136647	_mir_rabbit_157	.	+
GL019048	137026	137092	_mir_rabbit_158	.	+
GL019048	137510	137580	_mir_rabbit_159	.	+
GL019048	138023	138090	_mir_Rabbit_Blast_11	.	+
GL019048	139335	139402	_mir_rabbit_160	.	+
GL019048	141243	141309	_mir_rabbit_161	.	+
GL019048	142716	142778	_mir_rabbit_162	.	+
GL019048	143041	143112	_mir_rabbit_163	.	+
GL019048	143739	143804	_mir_Rabbit_Blast_49	.	+
GL019048	147892	147956	_mir_rabbit_164	.	+
GL019048	150223	150290	_mir_Rabbit_Blast_31	.	+
GL019048	151290	151371	_novel_rabbit_64	.	+
GL019048	152730	152792	_mir_rabbit_165	.	+
GL019048	153185	153248	_mir_rabbit_166	.	+
GL019048	153724	153786	_mir_rabbit_167	.	+
GL019116	18102	18169	_novel_rabbit_65	.	-
GL019134	104098	104171	_novel_rabbit_66	.	-
GL019152	68516	68577	_mir_rabbit_168	.	-
GL019162	55772	55840	_novel_rabbit_67	.	-
GL019174	42973	43045	_novel_rabbit_68	.	-
GL019174	131719	131791	_novel_rabbit_69	.	-
GL019196	10214	10288	_novel_rabbit_70	.	-
GL019250	60273	60334	_mir_rabbit_169	.	+
GL019596	3923	4001	_mir_Rabbit_Blast_18	.	-
GL019596	4066	4137	_mir_rabbit_170	.	-
GL019596	23712	23783	_mir_rabbit_171	.	+
GL019726	17505	17580	_novel_rabbit_71	.	-
X	30972903	30972981	_mir_Rabbit_Blast_19	.	-
X	30973564	30973645	_mir_Rabbit_Blast_5	.	-
X	34232281	34232348	_mir_rabbit_172	.	+
X	34232651	34232715	_mir_rabbit_173	.	+
X	34235372	34235484	_mir_rabbit_174	.	+
X	34237515	34237582	_mir_rabbit_175	.	+
X	34238023	34238088	_mir_rabbit_176	.	+
X	34238803	34238872	_mir_rabbit_177	.	+
X	34242045	34242108	_mir_rabbit_178	.	+
X	34243938	34244005	_mir_rabbit_179	.	+
X	44424501	44424589	_novel_rabbit_73	.	-
X	48575157	48575221	_mir_rabbit_180	.	+
X	58478501	58478570	_mir_Rabbit_Blast_37	.	+
X	63073643	63073709	_mir_rabbit_181	.	+
X	63087548	63087611	_mir_rabbit_182	.	+
X	63088617	63088685	_mir_rabbit_183	.	+
X	63168653	63168733	_mir_rabbit_184	.	+
X	63203062	63203129	_mir_rabbit_185	.	+
X	63272618	63272705	_mir_Rabbit_Blast_61	.	+
X	67068220	67068283	_mir_rabbit_186	.	+
X	69021486	69021558	_mir_rabbit_187	.	-
X	69057711	69057785	_mir_Rabbit_Blast_35	.	-
X	76736114	76736192	_mir_Rabbit_Blast_20	.	-
X	104572684	104572755	_novel_rabbit_74	.	-
X	108518358	108518436	_mir_Rabbit_Blast_21	.	-
X	108518626	108518700	_mir_Rabbit_Blast_39	.	-
X	108518863	108518942	_mir_Rabbit_Blast_9	.	-
X	108519035	108519097	_mir_rabbit_188	.	-
X	108850168	108850233	_mir_rabbit_189	.	-
X	108850870	108850937	_mir_rabbit_190	.	-
X	108854546	108854631	_novel_rabbit_75	.	-
X	108855767	108855843	_mir_Rabbit_Blast_2	.	-
X	108856100	108856168	_mir_rabbit_191	.	-
X	111293566	111293625	_novel_rabbit_72	.	+
