# Supplementary material for: The evolutionary dynamics of microRNAs in domestic mammals
Source: Sci Rep. 2018 Nov 19;8:17050. doi: 10.1038/s41598-018-34243-8 (PMC6242877; doi:10.1038/s41598-018-34243-8)
Supplement: Supplementary file 7 — Supplementary Dataset 6 Representation of different non coding RNA classes in our sequencing data (columnsB-N) and an overview on the number and proportion of adapter-trimmed, genome matching reads (columns O-R). Each row provides the calculations for a single species. [file 41598_2018_34243_MOESM7_ESM.xlsx]

## Sheet: Sheet1
species	microRNA	misc_RNA	snoRNA	snRNA	tRNA	rRNA	total ncRNA	% microRNA	% misc_RNA	% snoRNA	% snRNA	% tRNA	% rRNA	Total reads after trimming	Genome matching	unmapped	% unmapped
cow	66456009	513574	708806	103459	386896	1583617	69752361	95.2742	0.736282	1.01617	0.148323	0.554671	2.27034	89467865	62573140	26894725	0.300608
dog	91524902	944281	1385906	160036	656807	1544581	96216513	95.1239	0.981413	1.4404	0.166329	0.682634	1.60532	128301648	93235605	35066043	0.273309
horse	17230021	1081589	270295	32983	258056	134379	19007323	90.6494	5.69038	1.42206	0.173528	1.35767	0.706985	62186352	40680089	21506263	0.345836
pig	39061839	969699	733777	46863	139327	363069	41314574	94.5474	2.34711	1.77607	0.11343	0.337235	0.878792	87251008	59806960	27444048	0.314541
rabbit	29472691	206368	807987	32819	404236	554396	31478497	93.628	0.655584	2.56679	0.104258	1.28417	1.76119	62851621	43311385	19540236	0.310895
