# Supplementary material for: The evolutionary dynamics of microRNAs in domestic mammals
Source: Sci Rep. 2018 Nov 19;8:17050. doi: 10.1038/s41598-018-34243-8 (PMC6242877; doi:10.1038/s41598-018-34243-8)
Supplement: Supplementary file 8 — Supplementary Dataset 7 Presence-absence of CD-hit miRNA orthogroups across seven mammalianspecies (cow, dog, horse, pig, rabbit, human and mouse) [file 41598_2018_34243_MOESM8_ESM.xls]

## Sheet: Table_S7
Orthogroup_name	cow	dog	horse	pig	rabbit	human	mouse
miRBase_clstr_550,mir_dog_312,mir_dog_326,	0	1	0	1	0	0	0
miRBase_clstr_510,mir_cow_162,mir_dog_81,mir_horse_50,mir_pig_52,mir_rabbit_107,	1	1	1	1	1	1	1
miRBase_clstr_551,mir_dog_315,	1	1	1	1	1	1	0
miRBase_clstr_511,mir_dog_209,	0	1	0	0	0	0	0
miRBase_clstr_552,mir_dog_329,mir_dog_332,mir_dog_334,	0	1	1	1	0	0	0
miRBase_clstr_512,mir_cow_134,mir_cow_135,mir_cow_138,mir_dog_259,mir_dog_262,mir_horse_108,mir_pig_216,mir_Rabbit_Blast_55	1	1	1	1	1	1	1
miRBase_clstr_553,mir_cow_325,mir_dog_353,mir_horse_215,mir_pig_245,mir_rabbit_176,	1	1	1	1	1	1	1
miRBase_clstr_513,mir_cow_140,mir_dog_265,mir_horse_110,	1	1	1	1	1	1	0
miRBase_clstr_554,mir_cow_30,	1	0	0	0	0	0	0
miRBase_clstr_595,mir_dog_105,	1	1	1	1	1	1	1
miRBase_clstr_280,mir_dog_11,mir_pig_128,	1	1	1	1	1	1	1
miRBase_clstr_514,mir_cow_82,mir_dog_16,mir_horse_12,mir_pig_155,	1	1	1	1	0	1	1
miRBase_clstr_555,mir_cow_102,mir_cow_246,	1	0	0	0	0	0	0
miRBase_clstr_596,mir_cow_127,mir_dog_252,mir_horse_101,mir_rabbit_151,	1	1	1	1	1	1	1
miRBase_clstr_281,mir_cow_5,mir_cow_51,mir_dog_144,mir_dog_189,mir_horse_135,mir_horse_200,mir_pig_58,mir_rabbit_10,mir_rabbit_43,mir_Pig_Blast_30	1	1	1	1	1	1	1
miRBase_clstr_240,mir_cow_80,mir_dog_19,mir_horse_15,mir_pig_232,	1	1	1	1	0	1	1
miRBase_clstr_515,mir_cow_110,	1	0	0	0	0	0	0
miRBase_clstr_556,mir_cow_114,mir_horse_8,	1	1	1	1	1	1	1
miRBase_clstr_597,mir_dog_343,mir_horse_224,	0	1	1	0	0	1	0
miRBase_clstr_241,mir_dog_33,	1	1	1	1	1	1	1
miRBase_clstr_282,mir_dog_99,mir_horse_54,mir_pig_237,mir_Rabbit_Blast_38	1	1	1	1	1	1	1
miRBase_clstr_516,mir_cow_157,	1	0	0	0	1	0	1
miRBase_clstr_557,mir_cow_169,	1	0	0	0	0	0	0
miRBase_clstr_242,mir_dog_48,mir_pig_93,mir_pig_94,	1	1	1	1	1	1	1
miRBase_clstr_283,mir_cow_290,mir_pig_267,mir_Rabbit_Blast_39	1	1	1	1	1	1	1
miRBase_clstr_517,mir_cow_184,	1	0	0	0	0	0	0
miRBase_clstr_558,mir_cow_262,	1	0	0	0	0	0	0
miRBase_clstr_599,mir_cow_87,	1	0	1	0	0	0	0
miRBase_clstr_243,mir_dog_65,	1	1	1	0	0	1	0
miRBase_clstr_284,mir_cow_221,mir_dog_45,mir_horse_162,	1	1	1	1	1	1	1
miRBase_clstr_518,mir_cow_199,mir_dog_67,mir_pig_98,	1	1	1	1	0	1	1
miRBase_clstr_559,mir_cow_322,mir_dog_350,mir_horse_212,mir_pig_242,mir_rabbit_172,	1	1	1	1	1	1	1
miRBase_clstr_244,mir_dog_69,mir_pig_106,mir_rabbit_16,mir_Cow_Blast_27	1	1	1	1	1	1	0
miRBase_clstr_285,mir_dog_55,	1	1	1	1	1	1	1
novel_clstr_590,novel_pig_76,	0	0	0	1	0	0	0
miRBase_clstr_519,mir_cow_264,	1	0	0	1	0	0	0
miRBase_clstr_245,mir_cow_103,mir_dog_164,mir_horse_62,mir_pig_76,	1	1	1	1	1	1	1
miRBase_clstr_286,mir_cow_187,mir_dog_60,mir_pig_75,	1	1	1	1	0	0	1
novel_clstr_591,novel_pig_86,novel_pig_87,	0	0	1	1	0	0	0
miRBase_clstr_246,mir_cow_195,mir_dog_177,mir_pig_67,	1	1	1	1	1	1	1
miRBase_clstr_287,mir_cow_164,mir_dog_94,mir_horse_49,mir_pig_233,mir_rabbit_169,	1	1	1	1	1	1	0
novel_clstr_592,novel_rabbit_19,	0	0	0	0	1	0	0
miRBase_clstr_206,mir_dog_292,mir_horse_23,mir_rabbit_69,mir_Cow_Blast_20	1	1	1	1	1	1	1
miRBase_clstr_247,mir_cow_141,mir_dog_266,mir_pig_214,mir_rabbit_157,	1	1	1	1	1	1	1
miRBase_clstr_288,mir_dog_113,mir_pig_81,mir_Horse_Blast_19	1	1	1	1	1	1	1
novel_clstr_593,novel_rabbit_31,	0	0	0	0	1	0	0
miRBase_clstr_207,mir_dog_34,mir_Cow_Blast_21	1	1	1	1	1	1	1
miRBase_clstr_248,mir_cow_101,mir_dog_294,mir_pig_33,	1	1	1	1	1	1	1
miRBase_clstr_289,mir_cow_97,mir_dog_199,	1	1	1	1	0	1	0
novel_clstr_594,novel_rabbit_65,	0	0	0	0	1	0	0
miRBase_clstr_208,mir_dog_61,mir_dog_62,mir_dog_91,mir_horse_84,mir_horse_192,mir_pig_25,mir_pig_111,mir_rabbit_9,mir_rabbit_171,mir_Cow_Blast_22,mir_Cow_Blast_23,mir_Rabbit_Blast_27	1	1	1	1	1	1	1
miRBase_clstr_249,mir_dog_366,mir_pig_255,mir_pig_257,mir_Rabbit_Blast_35	0	1	1	1	1	1	1
miRBase_clstr_209,mir_cow_204,mir_dog_214,mir_Horse_Blast_15,mir_Rabbit_Blast_28	1	1	1	1	1	1	0
novel_clstr_200,novel_dog_92,	0	1	0	0	0	0	0
novel_clstr_202,novel_cow_9,	1	0	0	0	0	0	0
novel_clstr_203,novel_pig_37,novel_pig_41,	0	0	0	1	0	0	0
novel_clstr_204,novel_pig_81,	0	0	0	1	0	0	0
novel_clstr_205,novel_rabbit_21,	0	0	0	0	1	0	0
miRBase_clstr_60,mir_dog_244,mir_horse_95,mir_Cow_Blast_41,mir_Rabbit_Blast_58	1	1	1	1	1	1	1
miRBase_clstr_20,mir_cow_180,mir_dog_110,mir_dog_137,mir_dog_181,mir_horse_2,mir_pig_68,mir_rabbit_57,mir_rabbit_81,mir_Cow_Blast_18,mir_Cow_Blast_19,mir_Horse_Blast_14,mir_Pig_Blast_22	1	1	1	1	1	1	1
miRBase_clstr_62,mir_cow_233,mir_pig_145,mir_Rabbit_Blast_59	1	0	0	1	1	1	1
miRBase_clstr_21,mir_cow_25,mir_dog_303,mir_horse_129,mir_horse_134,mir_pig_20,mir_Cow_Blast_24,mir_Pig_Blast_23	1	1	1	1	0	1	1
miRBase_clstr_63,mir_cow_81,mir_dog_18,mir_pig_153,mir_pig_154,	1	1	1	1	0	1	0
miRBase_clstr_22,mir_cow_196,mir_dog_95,mir_horse_63,mir_horse_195,mir_pig_185,mir_pig_203,mir_rabbit_14,mir_rabbit_40,	1	1	1	1	1	1	1
miRBase_clstr_64,mir_cow_79,mir_dog_207,mir_horse_150,mir_pig_199,mir_rabbit_89,	1	1	1	1	1	1	1
miRBase_clstr_23,mir_dog_153,mir_Cow_Blast_25,mir_Rabbit_Blast_32	1	1	1	1	1	1	1
miRBase_clstr_24,mir_cow_71,mir_cow_224,mir_dog_41,mir_dog_234,mir_dog_237,mir_horse_164,mir_horse_170,mir_horse_171,mir_pig_90,mir_pig_197,mir_rabbit_50,mir_rabbit_93,	1	1	1	1	1	1	1
miRBase_clstr_65,mir_dog_374,mir_horse_223,mir_pig_264,mir_Rabbit_Blast_61	1	1	1	1	1	1	1
miRBase_clstr_25,mir_rabbit_41,mir_Rabbit_Blast_36	0	0	0	0	1	1	0
miRBase_clstr_26,mir_cow_60,mir_dog_173,mir_horse_277,mir_Horse_Blast_18,mir_Pig_Blast_28	1	1	1	1	1	1	1
miRBase_clstr_27,mir_dog_250,mir_dog_278,	1	1	1	1	0	1	1
miRBase_clstr_69,mir_cow_258,mir_dog_186,mir_Horse_Blast_38,mir_Pig_Blast_43,mir_Rabbit_Blast_63	1	1	1	1	1	1	1
miRBase_clstr_28,mir_dog_174,mir_pig_190,mir_pig_191,mir_rabbit_51,mir_Cow_Blast_29	1	1	1	1	1	1	1
miRBase_clstr_670,mir_cow_188,	1	0	0	0	0	0	0
miRBase_clstr_671,mir_cow_190,	1	0	0	0	0	0	0
miRBase_clstr_630,mir_Rabbit_Blast_60	1	1	1	1	1	1	1
miRBase_clstr_672,mir_cow_197,mir_pig_99,	1	1	1	1	0	1	1
miRBase_clstr_631,mir_cow_261,mir_dog_182,mir_dog_183,	1	1	1	1	1	1	1
miRBase_clstr_673,mir_pig_126,	0	0	0	1	0	0	0
miRBase_clstr_632,mir_cow_33,mir_dog_103,mir_horse_59,mir_rabbit_101,mir_Pig_Blast_41	1	1	1	1	1	1	1
miRBase_clstr_674,mir_dog_360,mir_horse_220,mir_pig_250,mir_rabbit_180,	1	1	1	1	1	1	1
miRBase_clstr_633,mir_cow_122,mir_dog_246,mir_horse_97,mir_rabbit_148,	1	1	1	1	1	1	1
miRBase_clstr_675,mir_pig_260,mir_rabbit_182,	1	1	1	1	1	1	1
miRBase_clstr_634,mir_cow_155,mir_dog_282,mir_horse_125,mir_rabbit_166,	1	1	1	0	1	1	1
miRBase_clstr_676,mir_rabbit_128,	0	1	1	0	1	0	1
miRBase_clstr_635,mir_pig_118,	0	0	0	1	0	1	0
miRBase_clstr_321,mir_cow_86,mir_dog_298,mir_rabbit_66,mir_Horse_Blast_21,mir_Pig_Blast_32	1	1	1	1	1	1	1
miRBase_clstr_677,mir_rabbit_139,	0	0	0	1	1	0	0
miRBase_clstr_636,mir_horse_209,	0	0	1	0	0	0	0
miRBase_clstr_363,mir_cow_117,mir_dog_241,mir_Horse_Blast_28	1	1	1	1	1	1	1
miRBase_clstr_322,mir_cow_158,mir_dog_77,mir_dog_108,mir_rabbit_38,mir_Horse_Blast_22,mir_Pig_Blast_33	1	1	1	1	1	1	1
miRBase_clstr_678,mir_rabbit_164,	1	0	1	0	1	1	1
miRBase_clstr_637,mir_horse_249,mir_horse_255,	0	0	1	0	0	0	0
miRBase_clstr_364,novel_pig_92,mir_Pig_Blast_34	1	1	1	1	1	0	0
miRBase_clstr_323,mir_cow_66,mir_pig_158,mir_Horse_Blast_23	1	1	1	1	0	1	1
miRBase_clstr_638,mir_rabbit_141,mir_rabbit_142,	0	0	0	0	1	0	0
miRBase_clstr_324,mir_cow_59,mir_dog_170,mir_pig_21,mir_pig_22,mir_rabbit_48,mir_Horse_Blast_24	1	1	1	1	1	1	1
miRBase_clstr_365,mir_cow_223,mir_dog_42,mir_horse_157,mir_pig_91,mir_Rabbit_Blast_45	1	1	1	1	1	1	1
miRBase_clstr_325,mir_cow_61,mir_dog_226,mir_Rabbit_Blast_41	1	1	1	1	1	0	0
miRBase_clstr_366,mir_dog_131,	0	1	1	0	1	1	1
miRBase_clstr_326,mir_cow_40,mir_dog_111,mir_horse_76,mir_pig_85,mir_Rabbit_Blast_42	1	1	1	1	1	1	1
miRBase_clstr_367,mir_cow_53,mir_dog_97,mir_horse_197,mir_pig_184,mir_rabbit_15,	1	1	1	1	1	1	1
miRBase_clstr_327,mir_dog_8,	0	1	0	0	0	0	0
miRBase_clstr_368,mir_cow_90,mir_dog_301,mir_horse_26,mir_pig_42,mir_pig_43,	1	1	1	1	1	1	1
miRBase_clstr_369,mir_cow_92,mir_dog_194,mir_horse_28,mir_pig_46,mir_rabbit_63,	1	1	1	1	1	1	1
miRBase_clstr_328,mir_dog_240,	1	1	1	1	0	0	0
miRBase_clstr_329,mir_dog_264,	0	1	1	0	0	0	1
novel_clstr_360,novel_rabbit_14,novel_rabbit_72,	0	0	0	0	1	0	0
novel_clstr_361,novel_rabbit_24,	0	0	0	0	1	0	0
novel_clstr_320,novel_rabbit_66,	0	0	0	0	1	0	0
novel_clstr_362,novel_rabbit_68,novel_rabbit_69,	0	0	0	0	1	0	0
novel_clstr_679,novel_dog_1,novel_Dog_Blast_54	0	1	0	0	0	0	0
novel_clstr_639,novel_dog_4,	1	1	1	1	0	0	0
novel_clstr_70,novel_pig_54,novel_pig_55,	0	0	1	1	0	0	0
novel_clstr_71,novel_rabbit_60,	0	0	0	0	1	0	0
novel_clstr_72,novel_rabbit_73,	0	0	1	0	1	0	0
novel_clstr_35,novel_pig_28,	0	0	0	1	0	0	0
miRBase_clstr_752,mir_Rabbit_Blast_67	0	1	0	0	1	1	0
miRBase_clstr_753,mir_dog_7,	0	1	0	0	0	0	0
miRBase_clstr_480,mir_horse_48,mir_pig_130,	1	0	1	1	0	0	0
miRBase_clstr_481,mir_cow_31,mir_dog_101,mir_horse_57,mir_pig_30,mir_rabbit_99,	1	1	1	1	1	1	1
miRBase_clstr_400,mir_cow_183,mir_dog_136,mir_pig_73,	1	1	1	1	0	1	1
miRBase_clstr_482,mir_horse_196,	1	1	1	1	1	1	1
miRBase_clstr_756,mir_dog_188,	0	1	0	0	0	0	0
miRBase_clstr_401,mir_cow_248,mir_dog_163,	1	1	1	1	0	1	0
miRBase_clstr_483,mir_cow_260,mir_dog_184,mir_horse_46,mir_pig_121,mir_rabbit_77,	1	1	1	1	1	1	1
miRBase_clstr_757,mir_dog_289,	0	1	0	0	0	0	0
miRBase_clstr_402,mir_cow_69,mir_dog_221,mir_horse_179,mir_pig_195,	1	1	1	1	1	1	1
miRBase_clstr_484,mir_cow_277,mir_dog_28,mir_pig_15,mir_pig_202,mir_rabbit_112,	1	1	1	1	1	1	1
miRBase_clstr_758,mir_dog_364,mir_rabbit_129,	1	1	1	1	1	1	1
miRBase_clstr_403,mir_cow_98,mir_dog_288,mir_horse_21,mir_pig_36,mir_rabbit_70,	1	1	1	1	1	1	1
miRBase_clstr_485,mir_dog_352,mir_dog_354,mir_dog_356,mir_horse_216,mir_rabbit_175,mir_rabbit_177,mir_rabbit_179,	1	1	1	1	1	1	1
miRBase_clstr_170,mir_cow_70,mir_cow_225,mir_dog_40,mir_dog_238,mir_horse_165,mir_horse_169,mir_pig_196,mir_rabbit_49,mir_Pig_Blast_17,mir_Rabbit_Blast_17	1	1	1	1	1	1	1
miRBase_clstr_759,mir_dog_256,	1	1	1	1	0	1	1
miRBase_clstr_404,mir_cow_294,mir_dog_319,mir_horse_239,mir_pig_227,	1	1	1	1	1	1	1
novel_clstr_750,novel_horse_21,	0	0	1	0	0	0	0
miRBase_clstr_171,mir_dog_87,mir_pig_107,mir_Rabbit_Blast_18	1	1	1	1	1	1	1
miRBase_clstr_446,novel_cow_41,mir_dog_327,novel_pig_93,	1	1	1	1	0	0	0
miRBase_clstr_405,mir_dog_311,mir_dog_328,	0	1	1	1	0	0	0
novel_clstr_710,novel_dog_41,	0	1	0	0	0	0	0
miRBase_clstr_172,mir_cow_331,mir_dog_348,mir_horse_225,mir_pig_240,mir_Rabbit_Blast_19	1	1	1	1	1	1	1
miRBase_clstr_406,mir_dog_336,	0	1	0	1	0	0	0
novel_clstr_711,novel_dog_89,	1	1	1	0	0	0	0
miRBase_clstr_173,mir_cow_316,mir_dog_367,mir_horse_230,mir_pig_258,mir_Rabbit_Blast_20	1	1	1	1	1	1	1
miRBase_clstr_407,mir_cow_35,	1	0	0	0	0	0	0
novel_clstr_712,novel_dog_113,	0	1	0	0	0	0	0
miRBase_clstr_174,mir_cow_289,mir_dog_314,mir_horse_235,mir_Rabbit_Blast_21	1	1	1	1	1	1	1
miRBase_clstr_408,mir_cow_105,mir_horse_61,mir_pig_74,mir_rabbit_95,	1	1	1	1	1	1	1
novel_clstr_713,novel_cow_14,	1	0	0	0	0	0	0
miRBase_clstr_175,mir_cow_256,mir_dog_21,mir_horse_42,mir_pig_119,mir_rabbit_76,	1	1	1	1	1	1	1
miRBase_clstr_409,mir_cow_142,mir_dog_267,mir_horse_111,mir_rabbit_158,	1	1	1	1	1	1	1
novel_clstr_714,novel_cow_18,	1	0	0	0	0	0	0
novel_clstr_755,novel_cow_36,	1	0	0	0	0	0	0
miRBase_clstr_176,mir_dog_157,mir_Cow_Blast_15,mir_Horse_Blast_12,mir_Pig_Blast_18,mir_Rabbit_Blast_22	1	1	1	1	1	1	1
novel_clstr_440,novel_cow_17,	1	0	0	0	0	0	0
novel_clstr_715,novel_cow_40,	1	0	0	0	0	0	0
miRBase_clstr_177,mir_cow_78,mir_dog_122,mir_horse_149,mir_pig_220,mir_rabbit_87,	1	1	1	1	1	1	1
novel_clstr_441,novel_pig_1,	1	1	1	1	0	0	0
novel_clstr_716,novel_cow_43,	1	0	0	0	0	0	0
miRBase_clstr_178,mir_cow_106,mir_dog_165,	1	1	1	1	1	1	1
novel_clstr_442,novel_pig_25,	0	0	0	1	0	0	0
novel_clstr_717,novel_horse_9,	0	0	1	0	0	0	0
miRBase_clstr_179,mir_cow_212,mir_dog_35,mir_dog_50,mir_horse_68,mir_pig_167,mir_rabbit_36,	1	1	1	1	1	1	1
novel_clstr_443,novel_pig_36,	0	0	0	1	0	0	0
novel_clstr_718,novel_horse_13,	1	1	1	1	0	0	0
novel_clstr_444,novel_pig_46,novel_pig_47,	0	1	1	1	0	0	0
novel_clstr_719,novel_horse_15,	0	0	1	0	0	0	0
novel_clstr_486,novel_dog_2,	0	1	0	0	0	0	0
novel_clstr_445,novel_pig_52,	0	0	0	1	0	0	0
novel_clstr_130,novel_dog_20,	1	1	0	0	0	0	0
novel_clstr_487,novel_dog_34,	0	1	1	1	1	0	0
novel_clstr_131,novel_dog_68,	0	1	1	0	0	0	0
novel_clstr_488,novel_dog_42,	0	1	0	0	0	0	0
novel_clstr_447,novel_rabbit_3,	0	0	0	0	1	0	0
novel_clstr_132,novel_dog_84,	0	1	0	0	0	0	0
novel_clstr_489,novel_dog_74,	0	1	0	0	0	0	0
novel_clstr_448,novel_rabbit_10,	0	0	0	0	1	0	0
novel_clstr_133,novel_cow_19,	1	0	0	0	0	0	0
novel_clstr_449,novel_rabbit_26,novel_Rabbit_Blast_1	0	0	0	0	1	0	0
novel_clstr_134,novel_horse_11,	1	0	1	0	0	0	0
novel_clstr_135,novel_pig_63,	0	0	0	1	0	0	0
novel_clstr_136,novel_pig_20,novel_pig_79,	0	0	0	1	0	0	0
novel_clstr_137,novel_rabbit_1,	0	0	0	0	1	0	0
novel_clstr_138,novel_rabbit_13,	0	0	0	0	1	0	0
novel_clstr_139,novel_rabbit_32,	0	1	0	0	1	0	0
miRBase_clstr_560,mir_dog_120,mir_pig_62,	1	1	1	1	0	1	1
miRBase_clstr_561,mir_cow_185,mir_dog_135,mir_pig_71,mir_rabbit_59,	1	1	1	1	1	1	1
miRBase_clstr_520,mir_cow_310,mir_horse_276,mir_rabbit_123,	1	1	1	1	1	1	1
miRBase_clstr_562,mir_pig_169,mir_pig_235,	0	0	0	1	0	0	0
miRBase_clstr_521,mir_horse_75,	1	0	1	0	0	0	0
miRBase_clstr_563,mir_cow_146,mir_dog_272,mir_horse_116,mir_pig_210,	1	1	1	1	1	1	0
miRBase_clstr_522,mir_cow_267,mir_dog_24,mir_horse_88,mir_pig_11,mir_rabbit_4,	1	1	1	1	1	1	1
miRBase_clstr_290,mir_cow_64,mir_dog_206,mir_rabbit_37,	1	1	1	0	1	1	1
miRBase_clstr_564,mir_pig_231,	0	0	0	1	0	0	0
miRBase_clstr_523,mir_cow_266,mir_dog_26,mir_horse_89,mir_pig_29,	1	1	1	1	1	1	1
miRBase_clstr_250,mir_cow_28,mir_dog_100,mir_horse_55,mir_pig_238,mir_rabbit_117,	1	1	1	1	1	1	1
miRBase_clstr_291,mir_cow_96,	1	0	0	0	0	0	0
miRBase_clstr_565,mir_horse_83,mir_rabbit_3,	1	1	1	1	1	0	1
miRBase_clstr_524,mir_horse_148,	0	0	1	0	0	0	0
miRBase_clstr_210,mir_cow_21,mir_cow_72,mir_dog_227,mir_dog_308,mir_horse_127,mir_horse_155,mir_pig_16,mir_pig_24,mir_rabbit_52,mir_Rabbit_Blast_29	1	1	1	1	1	1	1
miRBase_clstr_251,mir_cow_29,	1	1	0	0	0	0	0
miRBase_clstr_292,mir_cow_108,mir_cow_228,mir_dog_57,mir_horse_166,mir_horse_185,mir_pig_78,mir_rabbit_28,	1	1	1	1	1	1	1
miRBase_clstr_566,mir_horse_152,mir_rabbit_47,	1	1	1	0	1	0	1
miRBase_clstr_211,mir_cow_214,mir_dog_37,mir_horse_159,novel_pig_77,mir_rabbit_22,	1	1	1	1	1	1	1
miRBase_clstr_252,mir_cow_91,mir_dog_302,mir_horse_27,mir_pig_44,mir_rabbit_64,	1	1	1	1	1	1	1
miRBase_clstr_293,mir_cow_216,	1	0	0	0	0	0	0
miRBase_clstr_567,mir_cow_217,mir_dog_39,mir_horse_161,mir_pig_95,mir_pig_96,mir_rabbit_21,	1	1	1	1	1	1	1
miRBase_clstr_253,mir_cow_104,	1	0	0	0	0	0	0
miRBase_clstr_294,mir_cow_222,mir_dog_43,mir_horse_163,mir_rabbit_94,mir_Pig_Blast_31	1	1	1	1	1	1	1
miRBase_clstr_212,mir_dog_370,mir_pig_259,mir_rabbit_181,	1	1	1	1	1	1	1
miRBase_clstr_568,mir_horse_188,	1	1	1	1	1	1	1
miRBase_clstr_213,mir_cow_73,	1	0	0	0	0	0	0
miRBase_clstr_254,mir_cow_191,	1	1	0	1	1	0	0
miRBase_clstr_295,mir_cow_231,mir_dog_126,mir_horse_183,mir_pig_142,mir_pig_143,	1	1	1	1	0	1	1
miRBase_clstr_569,mir_horse_266,mir_horse_267,	0	0	1	1	0	0	0
miRBase_clstr_214,mir_cow_74,	1	0	0	0	0	0	0
miRBase_clstr_255,mir_cow_241,	1	0	0	0	0	0	0
miRBase_clstr_296,mir_cow_257,	1	0	0	0	0	0	0
miRBase_clstr_215,mir_cow_285,mir_horse_232,	1	1	1	1	0	0	0
miRBase_clstr_256,mir_cow_247,	1	0	0	0	0	0	0
miRBase_clstr_297,mir_cow_276,mir_dog_27,mir_horse_131,mir_pig_14,mir_rabbit_1,	1	1	1	1	1	1	1
miRBase_clstr_216,mir_cow_288,mir_dog_313,mir_horse_234,mir_pig_266,	1	1	1	1	1	1	1
miRBase_clstr_257,mir_cow_273,mir_dog_63,mir_horse_85,mir_pig_26,mir_rabbit_8,	1	1	1	1	1	1	1
miRBase_clstr_298,mir_cow_282,	1	0	1	1	0	0	0
miRBase_clstr_1,mir_cow_171,mir_dog_114,mir_dog_236,mir_horse_77,mir_horse_201,mir_pig_87,mir_pig_164,mir_rabbit_108,mir_Cow_Blast_6	1	1	1	1	1	1	1
miRBase_clstr_217,mir_cow_22,mir_dog_228,mir_dog_307,mir_horse_128,mir_horse_154,mir_pig_17,mir_pig_23,mir_rabbit_53,mir_rabbit_111,	1	1	1	1	1	1	1
miRBase_clstr_258,mir_dog_70,mir_pig_102,mir_rabbit_19,mir_Cow_Blast_28,mir_Horse_Blast_17	1	1	1	1	1	1	1
miRBase_clstr_299,mir_cow_218,mir_dog_38,mir_horse_160,mir_pig_97,mir_pig_234,mir_rabbit_20,	1	1	1	1	1	1	1
miRBase_clstr_2,mir_cow_85,mir_dog_293,mir_horse_17,mir_pig_39,mir_rabbit_68,	1	1	1	1	1	1	1
miRBase_clstr_218,mir_cow_99,mir_dog_287,mir_horse_20,mir_pig_35,mir_rabbit_71,	1	1	1	1	1	1	1
miRBase_clstr_259,mir_cow_203,mir_dog_231,mir_horse_180,mir_pig_136,	1	1	1	1	0	1	1
miRBase_clstr_3,mir_dog_338,mir_horse_274,mir_pig_273,mir_pig_276,	0	1	1	1	1	1	0
miRBase_clstr_219,mir_cow_176,mir_dog_218,mir_horse_39,mir_Rabbit_Blast_30	1	1	1	1	1	1	1
miRBase_clstr_4,novel_pig_94,mir_rabbit_113,	0	0	0	1	1	1	0
novel_clstr_525,novel_dog_9,	0	1	0	0	0	0	0
miRBase_clstr_5,mir_cow_192,mir_cow_193,mir_dog_58,mir_horse_140,mir_horse_141,mir_pig_221,mir_rabbit_118,mir_Dog_Blast_5,mir_Pig_Blast_39	1	1	1	1	1	1	1
novel_clstr_526,novel_dog_15,novel_Dog_Blast_52	0	1	0	0	0	0	0
miRBase_clstr_6,novel_cow_39,mir_dog_339,mir_dog_340,mir_horse_271,mir_pig_274,mir_Rabbit_Blast_64	1	1	1	1	1	1	0
novel_clstr_527,novel_dog_37,novel_pig_22,	0	1	1	1	0	0	0
miRBase_clstr_7,mir_rabbit_114,mir_rabbit_115,mir_Horse_Blast_46	1	1	1	1	1	1	1
novel_clstr_528,novel_dog_40,novel_Horse_Blast_3	1	1	1	1	0	0	0
miRBase_clstr_8,mir_cow_229,mir_dog_52,mir_pig_150,mir_rabbit_85,mir_Horse_Blast_45	1	1	1	1	1	1	1
novel_clstr_529,novel_dog_46,	1	1	1	1	0	0	0
miRBase_clstr_9,mir_cow_27,mir_horse_56,mir_rabbit_116,	1	1	1	1	1	1	0
miRBase_clstr_30,mir_dog_140,mir_dog_197,mir_Rabbit_Blast_40	1	1	1	1	1	1	1
miRBase_clstr_31,mir_dog_142,mir_horse_4,mir_pig_4,mir_rabbit_54,mir_Cow_Blast_31	1	1	1	1	1	1	1
miRBase_clstr_32,mir_dog_159,mir_Cow_Blast_32,mir_Cow_Blast_33	1	1	1	1	1	1	1
miRBase_clstr_73,mir_dog_2,mir_rabbit_144,mir_Cow_Blast_45,mir_Horse_Blast_40	1	1	1	1	1	1	1
miRBase_clstr_33,mir_cow_4,mir_cow_50,mir_dog_145,mir_dog_190,mir_horse_136,mir_horse_199,mir_pig_59,mir_pig_189,mir_rabbit_11,mir_rabbit_44,	1	1	1	1	1	1	1
miRBase_clstr_74,mir_dog_80,mir_dog_358,mir_horse_145,mir_Cow_Blast_46,mir_Cow_Blast_47,mir_Cow_Blast_48,mir_Horse_Blast_41,mir_Horse_Blast_42,mir_Pig_Blast_44,mir_Pig_Blast_45,mir_Rabbit_Blast_66	1	1	1	1	1	1	1
miRBase_clstr_34,mir_cow_165,mir_dog_30,mir_pig_171,mir_rabbit_26,mir_Horse_Blast_25	1	1	1	1	1	1	1
miRBase_clstr_75,mir_dog_215,mir_rabbit_135,	1	1	0	1	1	1	0
miRBase_clstr_76,mir_cow_259,mir_dog_185,mir_horse_47,mir_pig_120,mir_Rabbit_Blast_68	1	1	1	1	1	1	1
miRBase_clstr_36,mir_cow_38,mir_cow_46,mir_cow_265,mir_dog_115,mir_dog_119,mir_dog_138,mir_dog_139,mir_horse_204,mir_pig_63,mir_pig_134,mir_pig_239,mir_rabbit_79,mir_Dog_Blast_2,mir_Dog_Blast_3,mir_Horse_Blast_27,mir_Rabbit_Blast_44	1	1	1	1	1	1	1
miRBase_clstr_77,mir_dog_141,mir_dog_178,mir_pig_5,mir_Rabbit_Blast_69	1	1	1	1	1	1	1
miRBase_clstr_37,mir_cow_317,mir_cow_318,mir_cow_320,mir_dog_362,mir_horse_228,mir_pig_252,mir_pig_254,mir_rabbit_131,mir_Horse_Blast_29	1	1	1	1	1	1	1
miRBase_clstr_78,mir_dog_82,mir_pig_53,mir_rabbit_106,mir_Cow_Blast_49,mir_Horse_Blast_43	1	1	1	1	1	1	1
miRBase_clstr_38,mir_cow_12,mir_dog_239,mir_horse_11,mir_Pig_Blast_35,mir_Rabbit_Blast_44	1	1	1	1	1	1	1
miRBase_clstr_39,mir_dog_330,mir_dog_331,mir_dog_333,mir_dog_335,	0	1	1	1	0	0	0
miRBase_clstr_600,mir_cow_121,mir_cow_125,mir_dog_245,mir_horse_96,mir_rabbit_147,	1	1	1	1	1	1	1
miRBase_clstr_601,mir_cow_242,	1	1	1	1	1	1	1
miRBase_clstr_602,mir_pig_123,	0	0	0	1	0	0	0
miRBase_clstr_370,mir_cow_137,mir_dog_261,	1	1	0	0	0	1	1
miRBase_clstr_603,mir_cow_166,mir_pig_172,	1	0	1	1	1	1	1
miRBase_clstr_330,mir_cow_149,mir_dog_275,mir_horse_119,mir_rabbit_163,	1	1	1	0	1	1	1
miRBase_clstr_371,mir_cow_186,	1	0	0	0	0	0	0
miRBase_clstr_604,mir_pig_205,mir_Cow_Blast_42,mir_Horse_Blast_36	1	1	1	1	0	1	1
miRBase_clstr_331,mir_cow_3,mir_dog_146,mir_horse_137,mir_rabbit_45,	1	1	1	1	1	1	1
miRBase_clstr_372,mir_cow_198,mir_dog_74,mir_horse_33,mir_pig_100,	1	1	1	1	0	1	1
miRBase_clstr_605,mir_horse_3,	0	0	1	0	0	0	0
miRBase_clstr_332,mir_cow_6,mir_dog_152,mir_horse_64,mir_pig_57,mir_rabbit_42,	1	1	1	1	1	1	0
miRBase_clstr_373,mir_cow_250,mir_dog_90,mir_horse_191,mir_pig_110,	1	1	1	1	0	1	1
miRBase_clstr_606,mir_horse_193,	0	0	1	0	0	0	0
miRBase_clstr_333,mir_cow_42,	1	0	0	0	0	0	0
miRBase_clstr_374,mir_cow_254,	1	0	0	0	0	0	0
miRBase_clstr_607,mir_cow_76,mir_dog_123,mir_horse_208,mir_pig_66,mir_rabbit_136,	1	1	1	1	1	1	1
miRBase_clstr_334,mir_cow_67,mir_cow_68,mir_dog_203,mir_dog_204,mir_horse_66,mir_horse_70,	1	1	1	1	0	1	1
miRBase_clstr_375,mir_cow_308,mir_dog_345,mir_pig_278,mir_rabbit_125,	1	1	0	1	1	1	1
novel_clstr_680,novel_dog_54,	0	1	0	0	0	0	0
miRBase_clstr_608,mir_horse_273,	0	1	1	1	0	0	0
miRBase_clstr_335,mir_cow_93,mir_dog_195,mir_horse_29,mir_pig_45,mir_rabbit_62,	1	1	1	1	1	1	1
miRBase_clstr_376,mir_dog_64,mir_dog_89,mir_horse_86,mir_pig_27,mir_rabbit_7,mir_Cow_Blast_35	1	1	1	1	1	1	1
novel_clstr_640,novel_dog_18,	0	1	0	0	0	0	0
novel_clstr_681,novel_dog_65,	0	1	0	0	0	0	0
miRBase_clstr_336,mir_cow_112,	1	0	0	1	0	0	0
miRBase_clstr_377,mir_cow_189,mir_dog_59,mir_horse_142,mir_pig_84,mir_rabbit_119,	1	1	1	1	1	1	1
novel_clstr_641,novel_dog_22,	0	1	1	0	0	0	0
novel_clstr_682,novel_dog_80,	0	1	0	0	0	0	0
miRBase_clstr_337,mir_cow_119,mir_dog_243,mir_horse_94,mir_pig_179,	1	1	1	1	0	1	1
miRBase_clstr_378,mir_cow_181,mir_dog_132,mir_horse_5,mir_pig_69,mir_rabbit_58,	1	1	1	1	1	1	1
novel_clstr_642,novel_dog_30,	0	1	0	0	0	0	0
miRBase_clstr_338,mir_cow_175,	1	0	0	0	0	0	0
miRBase_clstr_379,mir_cow_160,mir_dog_107,mir_horse_52,mir_pig_50,mir_rabbit_103,	1	1	1	1	1	1	1
novel_clstr_643,novel_dog_45,novel_pig_21,	0	1	0	1	0	0	0
miRBase_clstr_339,mir_cow_306,	1	0	1	1	0	0	0
novel_clstr_685,novel_cow_28,	1	0	1	0	0	0	0
novel_clstr_644,novel_dog_47,	1	1	1	0	0	0	0
novel_clstr_686,novel_cow_45,novel_cow_46,	1	0	0	0	0	0	0
novel_clstr_645,novel_dog_49,	1	1	1	1	1	0	1
novel_clstr_646,novel_dog_52,	0	1	0	0	0	0	0
novel_clstr_687,novel_horse_2,	0	0	1	0	0	0	0
novel_clstr_688,novel_pig_2,novel_pig_6,	0	0	1	1	0	0	0
novel_clstr_648,novel_dog_62,	0	1	0	0	0	0	0
novel_clstr_689,novel_pig_11,	0	0	0	1	0	0	0
novel_clstr_649,novel_cow_2,novel_pig_24,	1	1	1	1	0	0	0
novel_clstr_609,novel_dog_33,	0	1	0	0	0	0	0
novel_clstr_80,novel_rabbit_20,	0	0	0	0	1	0	0
novel_clstr_81,novel_rabbit_38,novel_rabbit_40,novel_rabbit_41,novel_rabbit_42,novel_rabbit_43,novel_rabbit_44,novel_rabbit_45,novel_rabbit_46,novel_rabbit_49,	0	0	0	0	1	0	0
novel_clstr_43,novel_rabbit_28,	0	0	0	0	1	0	0
novel_clstr_86,novel_rabbit_2,	0	1	1	1	1	0	0
novel_clstr_45,novel_pig_43,	1	0	0	1	0	0	0
novel_clstr_87,novel_rabbit_75,	1	0	0	0	1	0	0
novel_clstr_46,novel_pig_50,	0	0	0	1	0	0	0
novel_clstr_47,novel_pig_85,	1	0	1	1	0	0	0
miRBase_clstr_760,mir_dog_96,	0	1	0	0	0	0	0
miRBase_clstr_761,mir_dog_47,	0	1	1	0	0	0	0
miRBase_clstr_762,mir_dog_168,	1	1	0	1	0	0	0
miRBase_clstr_763,mir_dog_361,	1	1	1	1	1	1	1
miRBase_clstr_725,mir_cow_123,mir_dog_247,mir_dog_248,mir_horse_98,mir_rabbit_149,mir_Rabbit_Blast_65	1	1	1	1	1	1	1
miRBase_clstr_410,mir_cow_144,mir_dog_270,mir_horse_114,mir_pig_212,	1	1	1	1	1	1	1
miRBase_clstr_726,mir_cow_36,	1	0	0	0	0	0	0
miRBase_clstr_727,mir_cow_301,mir_cow_302,mir_cow_303,mir_cow_304,mir_cow_305,	1	0	0	0	0	0	0
miRBase_clstr_453,mir_dog_276,mir_Cow_Blast_36,mir_Horse_Blast_33	1	1	1	1	0	1	1
miRBase_clstr_412,mir_cow_251,mir_pig_109,mir_Horse_Blast_31	1	1	1	1	0	1	1
miRBase_clstr_180,mir_cow_300,mir_dog_325,mir_horse_244,mir_pig_271,mir_Rabbit_Blast_23	1	1	1	1	1	1	1
miRBase_clstr_728,mir_horse_93,	0	0	1	0	0	0	1
miRBase_clstr_454,mir_rabbit_60,mir_Cow_Blast_37,mir_Dog_Blast_4,mir_Pig_Blast_36	1	1	1	1	1	1	1
miRBase_clstr_413,mir_cow_287,mir_dog_376,mir_horse_233,mir_pig_265,	1	1	1	1	0	0	0
miRBase_clstr_140,mir_cow_173,mir_dog_213,mir_horse_37,mir_horse_211,mir_Pig_Blast_9	1	1	1	1	1	0	0
miRBase_clstr_729,mir_rabbit_140,	0	0	0	0	1	0	0
miRBase_clstr_455,mir_dog_106,mir_Cow_Blast_38,mir_Horse_Blast_34,mir_Pig_Blast_37,mir_Rabbit_Blast_51	1	1	1	1	1	1	1
miRBase_clstr_414,mir_cow_298,mir_dog_323,mir_horse_243,mir_rabbit_191,	1	1	1	1	1	1	1
novel_clstr_720,novel_pig_30,novel_pig_33,	0	0	0	1	0	0	0
miRBase_clstr_141,mir_cow_249,mir_dog_20,mir_horse_41,mir_pig_113,mir_pig_114,mir_Rabbit_Blast_7	1	1	1	1	1	1	1
miRBase_clstr_182,mir_cow_100,mir_dog_309,mir_dog_310,mir_horse_16,mir_pig_32,mir_Cow_Blast_16,mir_Horse_Blast_13	1	1	1	1	0	1	1
miRBase_clstr_456,mir_Rabbit_Blast_52	0	0	1	1	1	1	0
miRBase_clstr_415,mir_cow_172,mir_dog_29,mir_horse_202,mir_pig_8,mir_pig_9,mir_rabbit_110,	1	1	1	1	1	1	1
novel_clstr_721,novel_pig_65,	1	1	1	1	0	0	0
miRBase_clstr_142,mir_dog_201,mir_dog_202,mir_horse_71,mir_pig_159,mir_Cow_Blast_11	1	1	1	1	0	1	1
miRBase_clstr_183,mir_dog_211,mir_dog_295,mir_rabbit_91,mir_Cow_Blast_17,mir_Pig_Blast_19,mir_Pig_Blast_20,mir_Rabbit_Blast_25	1	1	1	1	1	1	1
miRBase_clstr_416,mir_cow_39,mir_horse_78,mir_pig_86,	1	1	1	1	0	1	1
novel_clstr_722,novel_pig_73,novel_pig_78,	0	0	0	1	0	0	0
miRBase_clstr_143,mir_cow_128,mir_cow_129,mir_dog_253,mir_horse_102,mir_rabbit_152,mir_rabbit_153,mir_Horse_Blast_9	1	1	1	1	1	1	1
miRBase_clstr_184,mir_cow_7,mir_dog_36,mir_dog_154,mir_pig_56,mir_Pig_Blast_21	1	1	1	1	1	1	1
miRBase_clstr_458,mir_dog_148,mir_horse_139,mir_pig_61,mir_Cow_Blast_39	1	1	1	1	1	1	1
miRBase_clstr_417,mir_cow_226,mir_dog_56,mir_horse_158,mir_pig_89,mir_rabbit_92,	1	1	1	1	1	1	1
novel_clstr_723,novel_rabbit_50,novel_rabbit_52,	0	0	0	0	1	0	0
miRBase_clstr_103,mir_cow_213,mir_dog_121,mir_pig_79,	1	1	1	1	0	1	1
miRBase_clstr_144,mir_cow_1,mir_cow_11,mir_cow_16,mir_cow_18,mir_cow_111,mir_cow_201,	1	0	0	0	0	0	0
miRBase_clstr_185,mir_cow_278,mir_dog_31,mir_dog_49,mir_horse_67,mir_horse_72,mir_pig_1,mir_pig_224,mir_Rabbit_Blast_26	1	1	1	1	1	1	1
novel_clstr_490,novel_dog_81,	0	1	0	0	0	0	0
miRBase_clstr_459,mir_dog_167,mir_pig_77,	1	1	1	1	1	1	1
miRBase_clstr_418,mir_pig_101,	1	0	1	1	0	0	0
miRBase_clstr_104,mir_cow_170,mir_dog_235,mir_pig_88,mir_pig_163,mir_Cow_Blast_2,mir_Dog_Blast_1,mir_Horse_Blast_2,mir_Horse_Blast_3	1	1	1	1	1	1	1
miRBase_clstr_145,mir_cow_89,mir_dog_300,mir_horse_25,mir_rabbit_65,	1	1	1	1	1	1	1
miRBase_clstr_186,mir_cow_20,mir_dog_10,mir_pig_129,	1	1	1	1	1	1	1
novel_clstr_491,novel_cow_3,	1	0	0	0	0	0	0
novel_clstr_450,novel_rabbit_39,	0	0	0	0	1	0	0
miRBase_clstr_419,mir_cow_54,mir_horse_31,mir_pig_105,mir_rabbit_17,	1	1	1	1	1	1	1
miRBase_clstr_105,mir_cow_245,mir_dog_175,mir_horse_151,mir_pig_180,mir_pig_201,mir_rabbit_73,	1	1	1	1	1	1	1
miRBase_clstr_187,mir_dog_86,	0	1	0	1	0	0	0
miRBase_clstr_146,mir_pig_72,mir_pig_161,	0	0	0	1	0	0	0
novel_clstr_492,novel_cow_11,	1	0	0	0	0	0	0
novel_clstr_451,novel_rabbit_47,novel_rabbit_48,	0	0	0	0	1	0	0
miRBase_clstr_106,mir_cow_297,mir_dog_322,mir_horse_242,mir_Rabbit_Blast_2	1	1	1	1	1	1	1
miRBase_clstr_188,mir_dog_205,mir_horse_65,mir_pig_160,	1	1	1	1	0	1	0
novel_clstr_493,novel_cow_22,	1	0	0	0	0	0	0
novel_clstr_452,novel_rabbit_51,	0	0	0	0	1	0	0
novel_clstr_494,novel_cow_29,	1	0	0	0	0	0	0
miRBase_clstr_108,mir_cow_270,novel_cow_10,mir_Cow_Blast_4	1	0	0	0	0	0	0
novel_clstr_495,novel_horse_1,	0	0	1	0	0	0	0
novel_clstr_496,novel_horse_18,	1	0	1	1	0	0	0
novel_clstr_181,novel_pig_66,	0	0	0	1	0	0	0
novel_clstr_100,novel_cow_15,	1	0	0	0	0	0	0
novel_clstr_457,novel_dog_10,novel_dog_31,novel_dog_72,novel_dog_85,novel_dog_101,novel_dog_102,novel_Dog_Blast_3,novel_Horse_Blast_2	1	1	1	1	1	0	1
novel_clstr_498,novel_pig_13,	0	0	0	1	0	0	0
novel_clstr_101,novel_cow_25,	1	0	0	0	0	0	0
novel_clstr_499,novel_pig_17,	0	0	0	1	0	0	0
novel_clstr_102,novel_horse_5,novel_Horse_Blast_1	0	0	1	0	0	0	0
novel_clstr_147,novel_dog_100,	1	1	1	1	1	0	1
novel_clstr_148,novel_dog_112,	0	1	0	0	0	0	0
novel_clstr_149,novel_cow_6,	1	0	0	0	0	0	0
novel_clstr_109,novel_cow_20,	1	0	0	0	0	0	0
miRBase_clstr_570,mir_rabbit_146,	0	0	1	0	1	1	1
miRBase_clstr_260,mir_pig_192,	1	1	1	1	1	1	0
miRBase_clstr_261,mir_dog_162,mir_pig_173,mir_pig_219,	1	1	1	1	1	1	1
miRBase_clstr_220,mir_cow_159,mir_dog_109,mir_horse_53,mir_pig_49,	1	1	1	1	0	1	1
miRBase_clstr_262,mir_cow_312,mir_dog_368,mir_horse_221,mir_pig_222,mir_Rabbit_Blast_37	1	1	1	1	1	1	1
miRBase_clstr_221,mir_cow_153,mir_dog_279,mir_horse_123,mir_pig_206,mir_Rabbit_Blast_31	1	1	1	1	1	1	1
miRBase_clstr_263,mir_cow_329,mir_pig_249,	1	1	1	1	1	1	0
miRBase_clstr_222,mir_cow_237,mir_dog_54,mir_horse_143,mir_pig_148,mir_rabbit_86,	1	1	1	1	1	1	1
miRBase_clstr_264,mir_horse_203,	1	1	1	1	0	1	0
miRBase_clstr_265,mir_cow_271,mir_dog_75,mir_horse_80,mir_pig_13,mir_rabbit_6,	1	1	1	1	1	1	1
miRBase_clstr_224,mir_cow_323,mir_dog_351,mir_horse_213,mir_pig_243,mir_rabbit_173,	1	1	1	1	1	1	1
novel_clstr_571,novel_dog_12,	0	1	0	0	0	0	0
miRBase_clstr_225,mir_horse_248,mir_horse_254,mir_horse_263,	0	0	1	0	0	0	0
novel_clstr_572,novel_dog_13,	0	1	0	0	0	0	0
novel_clstr_531,novel_dog_56,novel_dog_103,novel_rabbit_17,	1	1	1	1	1	0	1
novel_clstr_573,novel_dog_17,	0	1	0	0	0	0	0
novel_clstr_532,novel_dog_61,	0	1	0	0	0	0	0
novel_clstr_574,novel_dog_25,	1	1	1	1	0	0	1
novel_clstr_533,novel_dog_66,novel_dog_70,	0	1	0	0	0	0	0
novel_clstr_575,novel_dog_26,	0	1	0	0	0	0	0
novel_clstr_534,novel_dog_67,	0	1	0	0	0	0	0
novel_clstr_576,novel_dog_29,	0	1	0	0	0	0	0
novel_clstr_535,novel_dog_76,	0	1	0	0	0	0	0
novel_clstr_577,novel_dog_32,	0	1	0	0	0	0	0
novel_clstr_536,novel_dog_88,	1	1	1	1	0	0	0
novel_clstr_578,novel_dog_77,	0	1	0	0	0	0	0
novel_clstr_537,novel_dog_95,	0	1	0	0	0	0	0
novel_clstr_538,novel_dog_98,novel_dog_104,novel_dog_105,novel_dog_107,	0	1	0	0	0	0	0
novel_clstr_579,novel_dog_99,	0	1	0	0	0	0	0
novel_clstr_539,novel_cow_38,	1	0	0	0	0	0	0
novel_clstr_266,novel_dog_24,novel_dog_106,novel_Dog_Blast_1	0	1	0	0	0	0	0
novel_clstr_267,novel_dog_27,	0	1	0	0	0	0	0
novel_clstr_226,novel_dog_73,	0	1	0	0	0	0	0
novel_clstr_268,novel_dog_28,	0	1	0	0	0	0	0
novel_clstr_227,novel_cow_4,	1	0	0	0	0	0	0
novel_clstr_269,novel_dog_90,	0	1	0	0	0	0	0
novel_clstr_228,novel_horse_20,	0	0	1	0	0	0	0
miRBase_clstr_40,mir_dog_134,mir_pig_70,	1	1	1	1	1	1	1
miRBase_clstr_41,mir_cow_94,mir_dog_196,mir_horse_30,mir_pig_47,mir_pig_131,mir_rabbit_61,	1	1	1	1	1	1	1
miRBase_clstr_82,mir_cow_10,mir_dog_155,mir_horse_167,mir_pig_54,mir_Rabbit_Blast_70	1	1	1	1	1	1	1
miRBase_clstr_42,mir_cow_49,mir_dog_191,mir_horse_198,mir_pig_188,mir_rabbit_12,	1	1	1	1	1	1	1
miRBase_clstr_83,mir_cow_84,mir_dog_290,mir_pig_37,mir_Horse_Blast_46,mir_Rabbit_Blast_71	1	1	1	1	1	1	1
miRBase_clstr_84,mir_cow_239,mir_dog_128,mir_horse_181,mir_pig_146,mir_rabbit_98,	1	1	1	1	1	1	1
miRBase_clstr_44,mir_cow_131,mir_cow_132,mir_dog_257,mir_horse_104,mir_rabbit_154,mir_Horse_Blast_32	1	1	1	1	1	1	1
miRBase_clstr_88,mir_dog_286,mir_pig_34,mir_rabbit_72,mir_Cow_Blast_50	1	1	1	1	1	1	1
miRBase_clstr_89,mir_dog_5,	0	1	0	0	0	0	0
miRBase_clstr_48,mir_cow_95,mir_dog_198,mir_horse_19,mir_pig_48,mir_Rabbit_Blast_54	1	1	1	1	1	1	1
miRBase_clstr_49,mir_dog_359,	1	1	1	1	1	1	1
miRBase_clstr_380,mir_cow_45,mir_horse_205,mir_pig_133,mir_pig_229,mir_rabbit_80,	1	1	1	1	1	1	1
miRBase_clstr_381,mir_horse_246,mir_horse_250,mir_horse_257,mir_Horse_Blast_30	0	0	1	0	0	0	0
miRBase_clstr_340,mir_cow_116,mir_pig_6,mir_pig_7,	1	1	1	1	0	0	0
miRBase_clstr_300,mir_pig_104,mir_Cow_Blast_30	1	0	1	1	0	0	0
miRBase_clstr_341,mir_cow_113,mir_dog_158,mir_horse_7,mir_pig_10,	1	1	1	1	0	1	1
miRBase_clstr_301,mir_dog_129,mir_pig_147,mir_rabbit_97,mir_Horse_Blast_20	1	1	1	1	1	1	1
miRBase_clstr_342,mir_cow_268,mir_dog_23,mir_horse_82,mir_pig_12,mir_Rabbit_Blast_43	1	1	1	1	1	1	1
miRBase_clstr_343,mir_cow_75,mir_dog_125,mir_pig_64,mir_rabbit_75,mir_Horse_Blast_26	1	1	1	1	1	1	1
miRBase_clstr_302,mir_cow_151,mir_cow_152,mir_horse_121,mir_horse_122,mir_pig_207,	1	1	1	1	1	1	1
novel_clstr_690,novel_pig_26,	0	0	0	1	0	0	0
miRBase_clstr_344,mir_dog_112,mir_dog_192,mir_horse_74,mir_pig_80,mir_pig_236,mir_rabbit_25,	1	1	1	1	1	1	1
miRBase_clstr_303,mir_cow_174,mir_dog_212,mir_horse_40,mir_rabbit_90,	1	1	1	1	1	1	1
novel_clstr_691,novel_pig_49,	0	0	0	1	0	0	0
miRBase_clstr_345,mir_dog_88,mir_horse_210,mir_pig_108,mir_rabbit_170,mir_Cow_Blast_34	1	1	1	1	1	1	1
miRBase_clstr_304,mir_cow_148,mir_dog_274,mir_horse_118,mir_rabbit_162,	1	1	1	1	1	1	1
novel_clstr_692,novel_pig_60,	0	0	0	1	0	0	0
novel_clstr_651,novel_cow_21,	1	0	0	0	0	0	0
novel_clstr_610,novel_dog_48,	0	1	0	0	0	0	0
miRBase_clstr_346,mir_pig_125,	0	0	0	1	0	0	0
miRBase_clstr_305,mir_cow_43,mir_horse_207,mir_rabbit_145,	1	1	1	1	1	1	1
novel_clstr_693,novel_pig_62,	0	0	0	1	0	0	0
novel_clstr_652,novel_cow_27,	1	0	0	0	0	0	0
novel_clstr_611,novel_dog_50,	0	1	1	0	0	0	0
miRBase_clstr_347,mir_cow_65,mir_pig_162,	1	0	0	1	0	0	0
miRBase_clstr_306,mir_dog_365,mir_horse_229,mir_pig_256,mir_rabbit_187,	0	1	1	1	1	1	1
novel_clstr_694,novel_rabbit_7,	0	0	0	0	1	0	0
novel_clstr_653,novel_cow_34,	1	0	0	0	0	0	0
novel_clstr_612,novel_dog_59,	0	1	0	0	0	0	0
miRBase_clstr_348,mir_cow_234,mir_dog_1,mir_horse_186,mir_pig_230,mir_rabbit_120,	1	1	1	1	1	1	1
miRBase_clstr_307,mir_cow_296,mir_dog_321,mir_horse_241,mir_pig_225,mir_rabbit_190,	1	1	1	1	1	1	1
novel_clstr_695,novel_rabbit_11,	0	0	0	0	1	0	0
novel_clstr_654,novel_horse_3,novel_Dog_Blast_53	1	1	1	1	0	0	0
novel_clstr_613,novel_dog_69,	0	1	0	0	0	0	0
miRBase_clstr_349,mir_horse_252,mir_horse_256,mir_horse_259,mir_horse_261,mir_horse_268,	0	0	1	1	0	0	0
miRBase_clstr_308,mir_horse_269,	0	1	1	1	1	1	0
novel_clstr_696,novel_rabbit_15,	0	0	0	0	1	0	0
novel_clstr_655,novel_horse_4,	1	0	1	0	0	0	0
novel_clstr_614,novel_dog_71,	0	1	0	0	0	0	0
miRBase_clstr_309,mir_dog_233,mir_rabbit_109,	1	1	1	1	1	1	1
novel_clstr_382,novel_dog_16,	0	1	0	0	0	0	0
novel_clstr_697,novel_rabbit_18,	0	0	0	0	1	0	0
novel_clstr_656,novel_pig_9,	0	0	0	1	0	0	0
novel_clstr_615,novel_dog_87,	0	1	0	0	0	0	0
novel_clstr_383,novel_dog_23,	0	1	0	0	0	0	0
novel_clstr_698,novel_rabbit_27,	0	0	0	0	1	0	0
novel_clstr_657,novel_pig_14,novel_pig_18,	1	1	1	1	0	0	0
novel_clstr_616,novel_cow_1,	1	0	0	0	0	0	0
novel_clstr_384,novel_dog_36,	0	1	0	0	0	0	0
novel_clstr_699,novel_rabbit_33,novel_Rabbit_Blast_2	0	0	0	0	1	0	0
novel_clstr_658,novel_pig_38,	0	0	0	1	0	0	0
novel_clstr_617,novel_cow_30,	1	0	0	0	0	0	0
novel_clstr_385,novel_dog_43,	0	1	0	0	0	0	0
novel_clstr_659,novel_pig_56,	1	0	0	1	0	0	0
novel_clstr_618,novel_cow_32,	1	0	0	0	0	0	0
novel_clstr_386,novel_dog_63,	0	1	0	0	0	0	0
novel_clstr_619,novel_horse_7,	0	0	1	0	0	0	0
novel_clstr_387,novel_dog_75,	1	1	1	0	0	0	0
novel_clstr_388,novel_dog_82,	0	1	0	0	0	0	0
novel_clstr_389,novel_dog_86,	0	1	0	0	0	0	0
novel_clstr_93,novel_pig_23,	0	0	0	1	0	0	0
novel_clstr_94,novel_pig_45,	0	0	0	1	0	0	0
novel_clstr_54,novel_horse_22,	1	0	1	1	0	0	0
novel_clstr_95,novel_rabbit_12,	1	1	0	1	1	0	0
novel_clstr_58,novel_cow_23,	1	0	0	0	0	0	0
novel_clstr_59,novel_pig_40,	0	0	0	1	0	0	0
miRBase_clstr_730,mir_dog_280,mir_rabbit_165,mir_Cow_Blast_44,mir_Horse_Blast_39	1	1	1	1	1	1	1
miRBase_clstr_460,mir_dog_369,	0	1	1	0	1	1	1
miRBase_clstr_461,mir_cow_26,mir_cow_77,mir_cow_284,	1	0	0	0	0	0	0
miRBase_clstr_420,mir_cow_205,mir_horse_173,mir_pig_137,mir_rabbit_33,	1	1	1	1	1	1	1
miRBase_clstr_462,mir_cow_209,mir_dog_217,mir_horse_174,mir_pig_165,mir_rabbit_34,	1	1	1	1	1	1	1
miRBase_clstr_421,mir_pig_140,	0	0	0	1	0	0	0
miRBase_clstr_463,mir_cow_211,	1	0	0	0	0	0	0
miRBase_clstr_422,mir_cow_236,mir_dog_53,mir_pig_149,	1	1	1	1	1	1	1
miRBase_clstr_464,mir_cow_227,	1	0	0	0	0	0	0
miRBase_clstr_190,mir_cow_83,mir_dog_15,mir_horse_13,mir_pig_156,	1	1	1	1	0	1	1
miRBase_clstr_423,mir_pig_183,	0	0	0	1	0	0	0
miRBase_clstr_465,mir_cow_232,mir_dog_127,mir_horse_182,mir_pig_141,mir_rabbit_82,	1	1	1	1	1	1	1
miRBase_clstr_191,mir_cow_230,mir_dog_130,mir_horse_184,mir_pig_144,mir_rabbit_83,	1	1	1	1	1	1	1
miRBase_clstr_424,mir_cow_243,mir_dog_151,mir_pig_182,mir_pig_204,mir_Rabbit_Blast_48	1	1	1	1	1	1	1
miRBase_clstr_466,mir_cow_240,mir_dog_6,mir_horse_144,mir_rabbit_126,	1	1	1	1	1	1	1
miRBase_clstr_192,mir_cow_23,mir_cow_63,mir_cow_252,mir_dog_92,mir_dog_223,mir_dog_306,mir_horse_132,mir_horse_177,mir_horse_194,mir_pig_18,mir_pig_112,mir_pig_194,mir_rabbit_29,mir_rabbit_137,	1	1	1	1	1	1	1
miRBase_clstr_425,mir_cow_145,mir_dog_271,mir_horse_115,mir_pig_211,mir_rabbit_160,	1	1	1	1	1	1	1
miRBase_clstr_151,mir_dog_291,mir_horse_22,mir_Cow_Blast_12,mir_Pig_Blast_11	1	1	1	1	0	1	0
novel_clstr_731,novel_dog_7,	0	1	0	0	0	0	0
miRBase_clstr_467,mir_cow_244,mir_rabbit_46,	1	1	1	1	1	1	1
miRBase_clstr_193,mir_cow_280,mir_cow_281,	1	0	0	0	0	0	0
miRBase_clstr_152,mir_cow_182,mir_dog_133,mir_horse_1,mir_Pig_Blast_12,mir_Rabbit_Blast_8	1	1	1	1	1	1	0
novel_clstr_732,novel_dog_39,	0	1	0	0	0	0	0
miRBase_clstr_468,mir_cow_293,mir_cow_295,mir_dog_318,mir_dog_320,mir_horse_238,mir_horse_240,mir_pig_226,mir_pig_228,mir_rabbit_189,	1	1	1	1	1	1	1
miRBase_clstr_194,mir_dog_169,mir_pig_181,mir_rabbit_74,	0	1	1	1	1	1	1
miRBase_clstr_427,mir_cow_126,mir_dog_251,mir_horse_100,mir_rabbit_150,	1	1	1	1	1	1	1
miRBase_clstr_153,mir_cow_32,mir_cow_291,mir_dog_102,mir_dog_316,mir_horse_58,mir_horse_236,mir_pig_31,mir_pig_268,mir_rabbit_100,mir_Rabbit_Blast_9	1	1	1	1	1	1	1
miRBase_clstr_112,mir_dog_98,mir_Rabbit_Blast_3	1	1	1	1	1	1	1
novel_clstr_733,novel_dog_64,	0	1	0	0	0	0	0
miRBase_clstr_469,mir_cow_299,mir_dog_324,mir_pig_270,	1	1	1	1	1	1	1
miRBase_clstr_195,mir_cow_143,mir_dog_268,mir_horse_112,mir_pig_213,mir_rabbit_159,	1	1	1	1	1	1	1
miRBase_clstr_428,mir_cow_150,mir_dog_277,mir_horse_120,mir_pig_208,mir_Rabbit_Blast_49	1	1	1	1	1	1	1
miRBase_clstr_154,mir_dog_4,mir_horse_147,mir_pig_139,mir_Pig_Blast_13	1	1	1	1	1	1	1
miRBase_clstr_113,mir_dog_9,mir_Cow_Blast_5,mir_Pig_Blast_3,mir_Rabbit_Blast_4	1	1	1	1	1	1	1
novel_clstr_734,novel_dog_96,	0	1	0	0	0	0	0
miRBase_clstr_196,mir_cow_177,mir_dog_219,mir_horse_38,mir_rabbit_133,	1	1	1	1	1	1	1
miRBase_clstr_429,mir_dog_51,mir_horse_146,mir_pig_151,mir_rabbit_84,	1	1	1	1	1	1	1
miRBase_clstr_155,mir_dog_72,	0	1	0	0	0	0	0
miRBase_clstr_114,mir_cow_118,mir_dog_242,mir_horse_92,mir_pig_178,	1	1	1	1	1	1	1
novel_clstr_735,novel_cow_7,	1	0	0	0	0	0	0
miRBase_clstr_197,mir_horse_69,	0	0	1	0	0	0	0
miRBase_clstr_156,mir_dog_73,	0	1	0	0	0	0	0
miRBase_clstr_115,mir_cow_163,mir_dog_83,mir_horse_51,mir_pig_51,mir_rabbit_105,	1	1	1	1	1	1	1
novel_clstr_736,novel_cow_13,	1	0	0	0	0	0	0
miRBase_clstr_198,mir_horse_245,mir_horse_247,mir_horse_251,mir_horse_253,mir_horse_258,mir_horse_260,mir_horse_262,mir_horse_264,mir_horse_265,	1	1	1	1	0	0	0
miRBase_clstr_157,mir_dog_269,mir_horse_113,mir_Rabbit_Blast_11	0	1	1	0	1	1	0
miRBase_clstr_116,mir_cow_327,mir_dog_355,mir_horse_218,mir_pig_247,mir_rabbit_178,	1	1	1	1	1	1	0
miRBase_clstr_158,mir_cow_24,mir_dog_304,mir_dog_305,mir_horse_133,mir_pig_19,mir_Cow_Blast_13,mir_Horse_Blast_10,mir_Pig_Blast_14,mir_Rabbit_Blast_12	1	1	1	1	1	1	1
novel_clstr_738,novel_cow_24,	1	0	0	0	0	0	0
miRBase_clstr_159,mir_cow_235,	1	0	0	0	0	0	0
novel_clstr_150,novel_rabbit_59,	0	0	0	0	1	0	0
novel_clstr_739,novel_cow_42,	1	0	0	0	0	0	0
novel_clstr_110,novel_horse_10,	0	0	1	0	0	0	0
novel_clstr_111,novel_pig_80,	1	1	1	1	0	0	0
novel_clstr_199,novel_dog_57,	0	1	0	0	0	0	0
novel_clstr_117,novel_dog_79,	0	1	0	0	0	0	0
novel_clstr_118,novel_pig_15,novel_pig_16,	1	0	1	1	0	0	0
novel_clstr_119,novel_rabbit_64,	0	0	0	0	1	0	0
miRBase_clstr_547,mir_cow_130,mir_dog_254,mir_horse_103,	1	1	1	1	1	1	1
miRBase_clstr_232,mir_dog_296,mir_dog_297,mir_horse_24,mir_pig_40,mir_rabbit_67,mir_Cow_Blast_26	1	1	1	1	1	1	1
miRBase_clstr_507,mir_dog_17,mir_rabbit_168,mir_Pig_Blast_38	1	1	1	1	1	1	1
miRBase_clstr_233,mir_cow_178,mir_dog_220,mir_rabbit_134,mir_Horse_Blast_16	1	1	1	1	1	1	1
miRBase_clstr_549,mir_dog_284,	1	1	1	1	1	1	1
novel_clstr_580,novel_dog_109,	0	1	0	1	0	0	0
miRBase_clstr_234,mir_cow_269,mir_dog_76,mir_dog_200,mir_horse_81,mir_horse_175,mir_rabbit_5,mir_Pig_Blast_24	1	1	1	1	1	1	1
miRBase_clstr_509,mir_dog_44,	1	1	1	1	1	1	1
novel_clstr_581,novel_cow_33,	1	0	0	0	0	0	0
novel_clstr_540,novel_pig_3,	1	1	1	1	1	0	0
miRBase_clstr_235,mir_dog_187,mir_Pig_Blast_25	1	1	1	1	1	1	1
novel_clstr_582,novel_cow_37,	1	0	0	0	0	0	0
novel_clstr_541,novel_pig_44,	0	0	0	1	0	0	0
novel_clstr_500,novel_pig_27,	0	0	0	1	0	0	0
miRBase_clstr_236,mir_cow_44,mir_horse_206,mir_pig_132,mir_Pig_Blast_26,mir_Rabbit_Blast_33	1	1	1	1	1	1	1
novel_clstr_583,novel_cow_44,	1	0	0	0	0	0	0
novel_clstr_542,novel_pig_53,novel_pig_57,	0	0	0	1	0	0	0
novel_clstr_501,novel_pig_35,	0	0	0	1	0	0	0
miRBase_clstr_237,mir_cow_37,mir_dog_116,mir_dog_117,mir_horse_79,mir_Pig_Blast_27	1	1	1	1	0	0	0
novel_clstr_584,novel_pig_5,	0	0	0	1	0	0	0
novel_clstr_543,novel_pig_70,	0	0	1	1	0	0	0
novel_clstr_502,novel_pig_82,	1	1	0	1	0	0	0
miRBase_clstr_279,mir_dog_147,mir_horse_138,mir_pig_60,mir_Pig_Blast_29	1	1	1	1	1	1	1
miRBase_clstr_238,mir_cow_88,mir_dog_299,mir_horse_18,mir_pig_41,mir_Rabbit_Blast_34	1	1	1	1	1	1	1
novel_clstr_585,novel_pig_7,	0	0	0	1	0	0	0
novel_clstr_544,novel_rabbit_30,	0	0	0	0	1	0	0
novel_clstr_503,novel_rabbit_22,	0	0	0	0	1	0	0
miRBase_clstr_239,mir_dog_12,mir_dog_13,	0	1	1	0	0	1	0
novel_clstr_271,novel_pig_4,	0	0	0	1	0	0	0
novel_clstr_230,novel_rabbit_34,	0	0	0	0	1	0	0
novel_clstr_586,novel_pig_19,novel_Pig_Blast_2	1	1	1	1	0	0	0
novel_clstr_545,novel_rabbit_67,	0	0	0	0	1	0	0
novel_clstr_504,novel_rabbit_25,	0	0	0	0	1	0	0
novel_clstr_272,novel_pig_34,	0	0	0	1	0	0	0
novel_clstr_231,novel_rabbit_71,	0	0	0	0	1	0	0
novel_clstr_587,novel_pig_48,	1	0	1	1	0	0	0
novel_clstr_273,novel_pig_42,	0	0	0	1	0	0	0
novel_clstr_588,novel_pig_61,	1	1	0	1	0	0	0
novel_clstr_506,novel_rabbit_58,	1	1	1	1	1	0	0
novel_clstr_274,novel_rabbit_4,	0	0	0	0	1	0	0
novel_clstr_589,novel_pig_67,	0	0	0	1	0	0	0
novel_clstr_275,novel_rabbit_23,	1	1	1	1	1	0	1
novel_clstr_508,novel_dog_111,novel_Dog_Blast_4,novel_Dog_Blast_5,novel_Dog_Blast_6,novel_Dog_Blast_7,novel_Dog_Blast_8,novel_Dog_Blast_9,novel_Dog_Blast_10,novel_Dog_Blast_11,novel_Dog_Blast_12,novel_Dog_Blast_13,novel_Dog_Blast_14,novel_Dog_Blast_15,novel_Dog_Blast_16,novel_Dog_Blast_17,novel_Dog_Blast_18,novel_Dog_Blast_19,novel_Dog_Blast_20,novel_Dog_Blast_21,novel_Dog_Blast_22,novel_Dog_Blas…	0	1	0	0	0	0	0
novel_clstr_276,novel_rabbit_35,	0	0	0	0	1	0	0
novel_clstr_277,novel_rabbit_37,	0	0	0	0	1	0	0
novel_clstr_278,novel_rabbit_70,	0	0	0	0	1	0	0
miRBase_clstr_90,mir_cow_14,mir_dog_143,mir_dog_232,mir_horse_9,mir_pig_3,mir_rabbit_32,	1	1	1	1	1	1	1
miRBase_clstr_91,mir_dog_176,mir_horse_6,mir_rabbit_56,mir_Cow_Blast_51	1	1	1	1	1	1	0
miRBase_clstr_50,mir_cow_9,mir_dog_156,mir_horse_168,mir_pig_55,mir_rabbit_39,	1	1	1	1	1	1	1
miRBase_clstr_92,mir_dog_124,mir_pig_38,mir_pig_65,	1	1	1	1	1	1	1
miRBase_clstr_51,mir_dog_208,mir_pig_152,mir_rabbit_88,	1	1	1	1	1	1	1
miRBase_clstr_10,mir_cow_202,mir_cow_263,mir_dog_149,mir_dog_150,mir_dog_160,mir_dog_229,mir_dog_230,mir_horse_44,mir_horse_172,mir_pig_117,mir_pig_135,mir_pig_175,mir_rabbit_23,mir_rabbit_24,mir_rabbit_31,mir_Cow_Blast_1,mir_Cow_Blast_3,mir_Horse_Blast_1,mir_Horse_Blast_4,mir_Pig_Blast_1,mir_Pig_Blast_2,mir_Rabbit_Blast_1	1	1	1	1	1	1	1
miRBase_clstr_52,mir_cow_62,mir_dog_224,mir_dog_225,mir_horse_176,mir_pig_193,mir_rabbit_30,mir_Cow_Blast_40,mir_Rabbit_Blast_56	1	1	1	1	1	1	1
miRBase_clstr_11,mir_cow_283,mir_dog_375,mir_horse_231,mir_rabbit_186,	1	1	1	1	1	1	0
miRBase_clstr_53,mir_cow_253,mir_cow_272,mir_dog_66,mir_dog_93,mir_horse_87,mir_horse_187,mir_pig_28,mir_pig_198,mir_rabbit_121,	1	1	1	1	1	1	1
miRBase_clstr_12,mir_cow_147,mir_dog_273,mir_horse_117,mir_pig_209,mir_rabbit_161,	1	1	1	1	1	1	1
miRBase_clstr_13,mir_cow_326,mir_horse_214,mir_horse_217,mir_horse_219,mir_pig_244,mir_pig_246,mir_rabbit_174,	1	1	1	1	1	1	1
miRBase_clstr_96,mir_cow_167,mir_pig_170,mir_Cow_Blast_52	1	0	0	1	0	0	0
miRBase_clstr_55,mir_dog_342,mir_horse_272,mir_pig_275,novel_rabbit_54,novel_rabbit_55,	1	1	1	1	1	1	1
miRBase_clstr_14,mir_cow_34,mir_dog_104,mir_dog_317,mir_horse_60,mir_rabbit_102,mir_Pig_Blast_10	1	1	1	1	1	1	1
miRBase_clstr_97,mir_cow_13,mir_horse_10,mir_pig_176,mir_pig_177,mir_rabbit_55,mir_Cow_Blast_53	1	1	1	1	1	1	1
miRBase_clstr_56,mir_cow_328,mir_pig_248,mir_Horse_Blast_35	1	1	1	1	1	1	1
miRBase_clstr_15,mir_cow_55,mir_cow_220,mir_dog_46,mir_dog_68,mir_horse_32,mir_horse_156,mir_pig_92,mir_pig_103,mir_rabbit_18,mir_Rabbit_Blast_10	1	1	1	1	1	1	1
miRBase_clstr_98,mir_dog_14,mir_horse_14,mir_pig_157,mir_Cow_Blast_54	1	1	1	1	1	1	1
miRBase_clstr_57,mir_cow_275,mir_dog_78,mir_horse_90,mir_Pig_Blast_40,mir_Rabbit_Blast_57	1	1	1	1	1	1	1
miRBase_clstr_16,mir_cow_279,mir_dog_32,mir_pig_2,mir_pig_223,mir_Rabbit_Blast_14	1	1	1	1	1	1	1
miRBase_clstr_99,mir_cow_2,mir_cow_8,mir_cow_17,mir_cow_19,mir_cow_41,mir_cow_52,mir_cow_56,mir_cow_57,mir_cow_58,mir_cow_109,mir_cow_161,mir_cow_168,mir_cow_194,mir_cow_207,mir_cow_208,mir_cow_215,mir_cow_219,mir_cow_238,mir_cow_286,novel_cow_8,novel_cow_12,mir_Cow_Blast_55	1	0	0	0	0	0	0
miRBase_clstr_18,mir_cow_274,mir_dog_3,mir_dog_79,mir_dog_357,mir_horse_91,mir_pig_127,mir_rabbit_143,mir_Rabbit_Blast_24	1	1	1	1	1	1	1
miRBase_clstr_19,mir_cow_179,mir_dog_210,mir_horse_35,mir_pig_122,	1	1	1	1	0	1	1
miRBase_clstr_662,mir_dog_255,mir_Horse_Blast_37	1	1	1	0	0	1	1
miRBase_clstr_663,mir_Rabbit_Blast_62	1	0	0	1	1	0	1
miRBase_clstr_664,mir_cow_133,mir_dog_258,mir_horse_105,	1	1	1	1	0	0	0
miRBase_clstr_665,mir_cow_15,	1	0	1	1	0	0	0
miRBase_clstr_666,mir_cow_107,mir_dog_166,mir_pig_200,mir_rabbit_96,	1	1	1	1	1	1	1
miRBase_clstr_667,mir_cow_115,	1	0	0	0	0	0	0
miRBase_clstr_668,mir_cow_120,mir_Pig_Blast_42	1	0	0	1	1	1	0
miRBase_clstr_669,mir_cow_154,mir_dog_281,mir_horse_124,	1	1	1	1	1	1	1
miRBase_clstr_629,mir_dog_171,mir_dog_172,mir_Cow_Blast_43	1	1	1	1	1	1	1
novel_clstr_660,novel_rabbit_5,	0	0	0	0	1	0	0
novel_clstr_620,novel_horse_14,	0	0	1	0	0	0	0
novel_clstr_661,novel_rabbit_63,	0	0	0	0	1	0	0
novel_clstr_621,novel_horse_23,novel_pig_84,	1	0	1	1	1	0	0
miRBase_clstr_398,mir_dog_22,	1	1	1	1	1	1	1
miRBase_clstr_399,mir_dog_341,mir_Rabbit_Blast_47	0	1	1	1	1	0	1
novel_clstr_622,novel_pig_10,novel_pig_12,	0	0	0	1	0	0	0
novel_clstr_390,novel_cow_35,	1	0	0	0	0	0	0
novel_clstr_623,novel_pig_29,novel_pig_32,	0	0	0	1	0	0	0
novel_clstr_350,novel_dog_3,	0	1	0	1	0	0	0
novel_clstr_391,novel_pig_8,	0	0	0	1	0	0	0
novel_clstr_310,novel_dog_21,	0	1	0	0	0	0	0
novel_clstr_351,novel_dog_55,	0	1	0	0	0	0	1
novel_clstr_392,novel_pig_58,novel_pig_59,	0	0	0	1	0	0	0
novel_clstr_625,novel_pig_89,	0	0	0	1	0	0	0
novel_clstr_352,novel_dog_58,	0	1	0	0	0	0	0
novel_clstr_311,novel_dog_91,	0	1	0	0	0	0	0
novel_clstr_626,novel_pig_88,novel_pig_91,	0	0	0	1	0	0	0
novel_clstr_353,novel_dog_78,	0	1	0	0	0	0	0
novel_clstr_312,novel_dog_94,	0	1	0	0	0	0	0
novel_clstr_627,novel_rabbit_8,	0	1	1	0	1	0	0
novel_clstr_354,novel_dog_93,	0	1	1	0	0	0	0
novel_clstr_313,novel_dog_97,	0	1	0	0	0	0	0
novel_clstr_395,novel_rabbit_9,	0	0	0	0	1	0	0
novel_clstr_628,novel_rabbit_16,	0	0	0	0	1	0	0
novel_clstr_314,novel_cow_31,novel_pig_64,	1	1	0	1	0	0	0
novel_clstr_355,novel_dog_110,	0	1	1	0	0	0	0
novel_clstr_396,novel_rabbit_36,	0	0	0	0	1	0	0
novel_clstr_356,novel_cow_16,novel_Pig_Blast_1	1	0	0	1	0	0	0
novel_clstr_315,novel_pig_39,novel_pig_83,	0	0	0	1	0	0	0
novel_clstr_397,novel_rabbit_74,	1	0	1	0	1	0	0
novel_clstr_357,novel_horse_16,	0	0	1	0	0	0	0
novel_clstr_316,novel_pig_68,	0	1	1	1	0	0	0
novel_clstr_358,novel_pig_51,	0	0	0	1	0	0	0
novel_clstr_317,novel_pig_69,novel_pig_72,	0	0	0	1	0	0	0
novel_clstr_318,novel_pig_74,	0	0	0	1	0	0	0
novel_clstr_359,novel_rabbit_6,	0	0	0	0	1	0	0
novel_clstr_319,novel_rabbit_61,	0	0	0	0	1	0	0
novel_clstr_66,novel_cow_26,	1	0	1	0	0	0	0
novel_clstr_67,novel_rabbit_29,	0	0	0	0	1	0	0
novel_clstr_68,novel_rabbit_62,	0	0	0	0	1	0	0
miRBase_clstr_702,mir_cow_124,mir_dog_249,mir_horse_99,	1	1	1	0	0	1	1
miRBase_clstr_703,mir_cow_156,mir_dog_283,mir_horse_126,mir_rabbit_167,	1	1	1	1	1	1	0
miRBase_clstr_470,mir_cow_313,mir_dog_371,mir_pig_261,mir_rabbit_183,	1	1	1	1	1	1	1
miRBase_clstr_704,mir_cow_200,	1	0	0	0	0	0	0
miRBase_clstr_471,mir_cow_315,mir_dog_373,mir_pig_263,mir_rabbit_185,	1	1	1	1	1	1	1
miRBase_clstr_430,mir_horse_153,	1	0	1	0	0	0	0
miRBase_clstr_705,mir_horse_43,	0	1	1	0	0	0	0
miRBase_clstr_431,mir_cow_48,mir_horse_190,mir_pig_186,mir_Rabbit_Blast_50	1	1	1	1	1	1	1
miRBase_clstr_472,mir_cow_324,	1	1	1	1	1	0	1
miRBase_clstr_706,mir_horse_130,	0	0	1	0	0	0	0
miRBase_clstr_473,mir_pig_115,	1	1	1	1	0	0	0
miRBase_clstr_707,mir_rabbit_138,	0	0	0	0	1	0	0
miRBase_clstr_474,mir_cow_210,mir_pig_166,mir_rabbit_35,	1	1	1	1	1	1	1
miRBase_clstr_475,mir_cow_136,mir_cow_139,mir_dog_260,mir_dog_263,mir_horse_106,mir_horse_107,mir_horse_109,mir_pig_215,mir_pig_217,mir_pig_218,mir_rabbit_155,mir_rabbit_156,mir_Rabbit_Blast_53	1	1	1	1	1	1	1
miRBase_clstr_160,mir_cow_307,mir_dog_344,mir_pig_277,mir_Rabbit_Blast_13	1	1	1	1	1	1	1
miRBase_clstr_476,mir_cow_292,mir_horse_237,mir_pig_269,mir_rabbit_188,	1	1	1	1	1	1	1
miRBase_clstr_161,mir_pig_168,	0	0	0	1	0	0	0
miRBase_clstr_120,mir_dog_180,mir_pig_83,mir_rabbit_78,mir_Cow_Blast_7,mir_Horse_Blast_5	1	1	1	1	1	1	1
novel_clstr_740,novel_cow_47,	1	0	0	0	0	0	0
miRBase_clstr_477,mir_dog_337,mir_horse_270,mir_pig_272,novel_rabbit_53,	0	1	1	1	1	1	0
miRBase_clstr_121,mir_dog_84,mir_dog_85,mir_rabbit_104,mir_Cow_Blast_8,mir_Horse_Blast_6,mir_Pig_Blast_4	1	1	1	1	1	1	1
novel_clstr_741,novel_horse_6,	1	1	1	1	0	0	0
novel_clstr_700,novel_rabbit_56,	0	0	0	0	1	0	0
miRBase_clstr_478,mir_dog_216,mir_horse_36,mir_pig_124,	1	1	1	1	1	1	1
miRBase_clstr_122,mir_cow_330,mir_dog_349,mir_pig_241,mir_Horse_Blast_7,mir_Rabbit_Blast_5	1	1	1	1	1	1	1
novel_clstr_742,novel_horse_8,	0	0	1	0	0	0	0
novel_clstr_701,novel_rabbit_57,	0	0	0	0	1	0	0
miRBase_clstr_479,mir_cow_255,mir_dog_179,mir_horse_45,mir_pig_116,	1	1	1	1	0	1	1
miRBase_clstr_123,mir_dog_25,mir_rabbit_2,mir_Cow_Blast_9,mir_Horse_Blast_8,mir_Pig_Blast_5,mir_Pig_Blast_6	1	1	1	1	1	1	1
novel_clstr_743,novel_horse_12,	0	0	1	0	0	0	0
miRBase_clstr_124,mir_dog_118,mir_horse_73,mir_pig_82,mir_Cow_Blast_10,mir_Rabbit_Blast_6	1	1	1	1	1	1	1
novel_clstr_744,novel_horse_17,	0	1	1	0	0	0	0
miRBase_clstr_166,mir_dog_222,mir_horse_178,mir_rabbit_27,mir_Cow_Blast_14	1	1	1	1	1	1	1
miRBase_clstr_125,mir_cow_309,mir_cow_311,mir_dog_346,mir_dog_347,mir_horse_275,mir_pig_279,mir_rabbit_122,mir_rabbit_124,mir_Pig_Blast_7,mir_Pig_Blast_8	1	1	1	1	1	1	1
novel_clstr_745,novel_horse_19,	0	0	1	0	0	0	0
miRBase_clstr_167,mir_dog_161,mir_pig_174,mir_rabbit_127,mir_Horse_Blast_11,mir_Rabbit_Blast_15	0	1	1	1	1	1	1
miRBase_clstr_126,mir_cow_47,mir_dog_193,mir_horse_189,mir_pig_187,mir_rabbit_13,	1	1	1	1	1	1	1
novel_clstr_746,novel_pig_71,	0	0	0	1	0	0	0
miRBase_clstr_168,mir_dog_285,mir_Pig_Blast_15,mir_Pig_Blast_16	1	1	1	1	0	1	0
miRBase_clstr_127,mir_dog_71,mir_horse_34,	1	1	1	1	0	1	1
novel_clstr_747,novel_pig_90,	0	0	0	1	0	0	0
novel_clstr_432,novel_dog_8,	0	1	0	0	0	0	0
miRBase_clstr_169,mir_cow_206,mir_pig_138,mir_Rabbit_Blast_16	1	1	0	1	1	1	1
miRBase_clstr_128,mir_cow_319,mir_cow_321,mir_dog_363,mir_horse_226,mir_horse_227,mir_pig_251,mir_pig_253,mir_rabbit_130,mir_rabbit_132,	1	1	1	1	1	1	1
novel_clstr_748,novel_dog_11,	0	1	0	0	0	0	0
miRBase_clstr_129,mir_cow_314,mir_dog_372,mir_horse_222,mir_pig_262,mir_rabbit_184,	1	1	1	1	1	1	1
novel_clstr_749,novel_dog_51,novel_dog_53,	0	1	0	0	0	0	0
novel_clstr_708,novel_dog_5,	1	1	1	1	1	0	0
novel_clstr_434,novel_dog_14,	0	1	0	0	0	0	0
novel_clstr_709,novel_dog_38,	1	1	1	1	1	0	0
novel_clstr_435,novel_dog_19,	0	1	0	0	0	0	0
novel_clstr_162,novel_dog_6,	1	1	1	0	0	0	0
novel_clstr_436,novel_dog_35,novel_dog_44,	0	1	0	0	0	0	0
novel_clstr_163,novel_cow_5,	1	0	0	1	0	0	0
novel_clstr_437,novel_dog_60,	0	1	0	0	0	0	0
novel_clstr_164,novel_pig_31,	0	0	0	1	0	0	0
novel_clstr_438,novel_dog_83,	0	1	0	0	0	0	0
novel_clstr_165,novel_pig_75,	0	0	0	1	0	0	0
novel_clstr_439,novel_dog_108,	0	1	0	0	0	0	0
