# Supplementary material for: The evolutionary dynamics of microRNAs in domestic mammals
Source: Sci Rep. 2018 Nov 19;8:17050. doi: 10.1038/s41598-018-34243-8 (PMC6242877; doi:10.1038/s41598-018-34243-8)
Supplement: Supplementary file 9 — Supplementary Dataset 8 List of miRNA loci showing a significant similarity with one or more Repbasesequences. Columns 3-5 show a summary of BLASTN results. [file 41598_2018_34243_MOESM9_ESM.xls]

## Sheet: Table_S8
microRNA_locus_name	Repbase_sequence_name	pc_identity	alignment_length	e-value	bit-score
10/91731796-91731867(+)_mir_cow_16	Mariner1_BT_Mariner/Tc1_Bos_taurus	86.486	37	0.00023	44.6
1/1006019-1006098(-)_mir_cow_1	Mariner1_BT_Mariner/Tc1_Bos_taurus	90.625	32	0.000269	44.6
11/21374966-21375041(-)_mir_cow_19	Mariner1_BT_Mariner/Tc1_Bos_taurus	91.176	34	0.000249	44.6
1/130294944-130295019(-)_novel_cow_4	ERV1-1-I_BT_ERV1_Bos_taurus	97.561	41	6.26e-12	69.8
11/4523084-4523153(-)_mir_cow_18	Mariner1_BT_Mariner/Tc1_Bos_taurus	89.189	37	5.18e-06	50
13/63487979-63488062(-)_novel_cow_8	Mariner1_BT_Mariner/Tc1_Bos_taurus	87.179	39	2.37e-05	48.2
13/63487979-63488062(-)_novel_cow_8	Mariner1_BT_Mariner/Tc1_Bos_taurus	83.721	43	8.27e-05	46.4
1/3716987-3717060(+)_mir_cow_2	Mariner1_BT_Mariner/Tc1_Bos_taurus	88.095	42	5.64e-06	50
16/20712318-20712389(-)_mir_cow_57	Mariner1_BT_Mariner/Tc1_Bos_taurus	90.625	32	0.00023	44.6
16/50502451-50502518(+)_mir_cow_65	ERV1-6-EC_I_ERV1_Equus_caballus	82.353	68	5.28e-12	69.8
16/50502451-50502518(+)_mir_cow_65	PRIMA4_I_Endogenous_Retrovirus_Homo_sapiens	77.419	62	6.02e-05	46.4
20/10188765-10188834(-)_novel_cow_22	BTALUL2_RTE_Bos_taurus	88.636	44	4.25e-07	53.6
20/10188765-10188834(-)_novel_cow_22	BovB_Oa_RTE_Ovis_aries	86.364	44	5.18e-06	50
20/10188765-10188834(-)_novel_cow_22	RTE-9_SP_RTE_Strongylocentrotus_purpuratus	82.609	46	0.00022	44.6
20/10188765-10188834(-)_novel_cow_22	BovB_RTE_Bos_taurus	82.609	46	0.00022	44.6
20/19588121-19588188(+)_mir_Cow_Blast_10	L3_CR1_Homo_sapiens	85.366	41	1.73e-05	48.2
21/67586365-67586435(+)_mir_cow_144	MER5A1_hAT_Eutheria	75.294	85	1.97e-11	68
25/34409292-34409364(-)_mir_cow_175	CHRL_SINE2/tRNA_Cetartiodactyla	82	50	1.58e-06	51.8
26/39318143-39318212(-)_novel_cow_29	MER3_hAT_Eutheria	85.366	41	5.18e-06	50
26/39318143-39318212(-)_novel_cow_29	MER3_hAT_Eutheria	85.366	41	5.18e-06	50
26/39318143-39318212(-)_novel_cow_29	MER3_hAT_Eutheria	85.366	41	5.18e-06	50
26/39318143-39318212(-)_novel_cow_29	MER33_hAT_Homo_sapiens	85.366	41	1.81e-05	48.2
26/39318143-39318212(-)_novel_cow_29	CHARLIE5_hAT_Homo_sapiens	85.366	41	1.81e-05	48.2
26/39318143-39318212(-)_novel_cow_29	MER33_hAT_Homo_sapiens	85.366	41	1.81e-05	48.2
26/39318143-39318212(-)_novel_cow_29	MER33_hAT_Homo_sapiens	85.366	41	1.81e-05	48.2
26/39318143-39318212(-)_novel_cow_29	CHARLIE5_hAT_Homo_sapiens	85.366	41	1.81e-05	48.2
3/53564233-53564313(-)_mir_cow_208	Mariner1_BT_Mariner/Tc1_Bos_taurus	88.235	34	0.000274	44.6
3/53564233-53564313(-)_mir_cow_208	Mariner1_BT_Mariner/Tc1_Bos_taurus	83.333	42	0.000274	44.6
7/1146997-1147070(+)_mir_cow_249	MARNA_Mariner/Tc1_Homo_sapiens	86.486	37	0.00024	44.6
7/1146997-1147070(+)_mir_cow_249	MARNA_Mariner/Tc1_Homo_sapiens	86.486	37	0.00024	44.6
7/1146997-1147070(+)_mir_cow_249	MARNA_Mariner/Tc1_Homo_sapiens	86.486	37	0.00024	44.6
7/63067300-63067368(+)_mir_cow_260	MIRc_SINE2/tRNA_Mammalia	91.176	34	0.000215	44.6
7/63067300-63067368(+)_mir_cow_260	MIRc_SINE2/tRNA_Mammalia	91.176	34	0.000215	44.6
7/63067300-63067368(+)_mir_cow_260	MIRc_SINE2/tRNA_Mammalia	91.176	34	0.000215	44.6
10/15895194-15895258(+)_novel_Dog_Blast_4	CfERVF1_LTR_ERV1_Canis_31312	100	65	1.08e-26	118
10/15895194-15895258(+)_novel_Dog_Blast_4	CfERVF2_LTR_ERV1_Canidae	78.182	55	0.000196	44.6
10/20818831-20818909(+)_mir_dog_4	L2B_CR1_Eutheria	85.714	49	1.78e-06	51.8
10/20818831-20818909(+)_mir_dog_4	L2B_CR1_Eutheria	85.714	49	1.78e-06	51.8
10/20818831-20818909(+)_mir_dog_4	L2B_CR1_Eutheria	85.714	49	1.78e-06	51.8
10/22941155-22941217(-)_novel_Dog_Blast_5	CfERVF1_LTR_ERV1_Canis	96.923	65	6.48e-23	105
10/22941155-22941217(-)_novel_Dog_Blast_5	CfERVF2_LTR_ERV1_Canidae	83.019	53	1.25e-06	51.8
1/107628869-107628933(+)_novel_Dog_Blast_6	CfERVF1_LTR_ERV1_Canis	96.923	65	5.6e-24	109
11/12753262-12753326(+)_novel_Dog_Blast_7	CfERVF1_LTR_ERV1_Canis_31312	100	65	1.08e-26	118
11/12753262-12753326(+)_novel_Dog_Blast_7	CfERVF2_LTR_ERV1_Canidae	78.182	55	0.000196	44.6
11/12759564-12759628(+)_novel_Dog_Blast_8	CfERVF1_LTR_ERV1_Canis_31312	100	65	1.08e-26	118
11/12759564-12759628(+)_novel_Dog_Blast_8	CfERVF2_LTR_ERV1_Canidae	78.182	55	0.000196	44.6
11/43203256-43203322(+)_novel_dog_10	U3	94.03	67	2.5e-22	104
11/71939403-71939467(+)_novel_Dog_Blast_9	CfERVF1_LTR_ERV1_Canis	98.462	65	4.6e-25	113
11/9776593-9776657(+)_novel_Dog_Blast_10	CfERVF1_LTR_ERV1_Canis_31312	100	65	1.08e-26	118
11/9776593-9776657(+)_novel_Dog_Blast_10	CfERVF2_LTR_ERV1_Canidae	78.182	55	0.000196	44.6
12/25108658-25108722(+)_novel_Dog_Blast_11	CfERVF1_LTR_ERV1_Canis_31312	100	65	1.08e-26	118
12/25108658-25108722(+)_novel_Dog_Blast_11	CfERVF2_LTR_ERV1_Canidae	78.182	55	0.000196	44.6
14/22936795-22936859(+)_novel_Dog_Blast_12	CfERVF1_LTR_ERV1_Canis_31312	100	65	1.08e-26	118
14/22936795-22936859(+)_novel_Dog_Blast_12	CfERVF2_LTR_ERV1_Canidae	78.182	55	0.000196	44.6
15/37060840-37060904(+)_novel_Dog_Blast_13	CfERVF1_LTR_ERV1_Canis_31312	100	65	1.08e-26	118
15/37060840-37060904(+)_novel_Dog_Blast_13	CfERVF2_LTR_ERV1_Canidae	78.182	55	0.000196	44.6
16/8046087-8046151(+)_novel_Dog_Blast_14	CfERVF1_LTR_ERV1_Canis	98.462	65	4.6e-25	113
17/33731860-33731925(+)_novel_Dog_Blast_15	CfERVF1_LTR_ERV1_Canis	96.97	66	2e-23	107
1/89974431-89974495(+)_novel_Dog_Blast_16	CfERVF1_LTR_ERV1_Canis_31312	100	65	1.08e-26	118
1/89974431-89974495(+)_novel_Dog_Blast_16	CfERVF2_LTR_ERV1_Canidae	78.182	55	0.000196	44.6
1/99181930-99181993(-)_novel_Dog_Blast_17	CfERVF1_LTR_ERV1_Canis	98.462	65	5.46e-24	109
20/51974329-51974393(+)_novel_Dog_Blast_18	CfERVF1_LTR_ERV1_Canis_31312	100	65	1.08e-26	118
20/51974329-51974393(+)_novel_Dog_Blast_18	CfERVF2_LTR_ERV1_Canidae	78.182	55	0.000196	44.6
20/7968529-7968602(+)_mir_dog_94	MIR3_MarsB_SINE2/tRNA_Metatheria	88.235	34	0.00024	44.6
20/7968529-7968602(+)_mir_dog_94	MON1_SINE2/tRNA_Monotremata	88.235	34	0.00024	44.6
21/13305545-13305609(+)_novel_Dog_Blast_19	CfERVF1_LTR_ERV1_Canis_31312	100	65	1.08e-26	118
21/13305545-13305609(+)_novel_Dog_Blast_19	CfERVF2_LTR_ERV1_Canidae	78.182	55	0.000196	44.6
21/17362084-17362148(-)_novel_Dog_Blast_20	CfERVF1_LTR_ERV1_Canis	98.462	65	4.6e-25	113
21/5864108-5864172(-)_novel_Dog_Blast_21	CfERVF1_LTR_ERV1_Canis_31312	100	65	1.08e-26	118
21/5864108-5864172(-)_novel_Dog_Blast_21	CfERVF2_LTR_ERV1_Canidae	78.182	55	0.000196	44.6
23/3177087-3177151(+)_novel_Dog_Blast_22	CfERVF1_LTR_ERV1_Canis_31312	100	65	1.08e-26	118
23/3177087-3177151(+)_novel_Dog_Blast_22	CfERVF2_LTR_ERV1_Canidae	78.182	55	0.000196	44.6
24/18655386-18655450(-)_novel_Dog_Blast_23	CfERVF1_LTR_ERV1_Canis_31312	100	65	1.08e-26	118
24/18655386-18655450(-)_novel_Dog_Blast_23	CfERVF2_LTR_ERV1_Canidae	78.182	55	0.000196	44.6
2/43125791-43125855(-)_novel_Dog_Blast_24	CfERVF1_LTR_ERV1_Canis	98.462	65	4.6e-25	113
2/43125791-43125855(-)_novel_Dog_Blast_24	CfERVF2_LTR_ERV1_Canidae	80	55	1.61e-05	48.2
25/44490796-44490868(-)_novel_dog_58	MLT1B_ERV3_Eutheria	75.758	66	1.93e-05	48.2
25/44490796-44490868(-)_novel_dog_58	MLT1B_ERV3_Eutheria	75.758	66	1.93e-05	48.2
25/44490796-44490868(-)_novel_dog_58	MLT1B_ERV3_Eutheria	75.758	66	1.93e-05	48.2
2/6117323-6117388(-)_novel_dog_31	U3	95.161	62	1.04e-20	98.7
2/65300467-65300531(-)_novel_Dog_Blast_25	CfERVF1_LTR_ERV1_Canis_31312	100	65	1.08e-26	118
2/65300467-65300531(-)_novel_Dog_Blast_25	CfERVF2_LTR_ERV1_Canidae	78.182	55	0.000196	44.6
2/65306514-65306578(-)_novel_Dog_Blast_26	CfERVF1_LTR_ERV1_Canis_31312	100	65	1.08e-26	118
2/65306514-65306578(-)_novel_Dog_Blast_26	CfERVF2_LTR_ERV1_Canidae	78.182	55	0.000196	44.6
2/73233563-73233627(+)_novel_Dog_Blast_27	CfERVF1_LTR_ERV1_Canis_31312	100	65	1.08e-26	118
2/73233563-73233627(+)_novel_Dog_Blast_27	CfERVF2_LTR_ERV1_Canidae	78.182	55	0.000196	44.6
2/7759755-7759820(-)_novel_Dog_Blast_28	CfERVF1_LTR_ERV1_Canis	98.485	66	1.64e-24	111
29/39875015-39875111(-)_mir_dog_140	tRNA-Ser-TCY_37394	100	82	1.13e-35	149
29/39875015-39875111(-)_mir_dog_140	tRNA-Ser-TCA_	97.561	82	5.87e-33	140
29/39875015-39875111(-)_mir_dog_140	tRNA-Ser-TCG	95.522	67	3.47e-23	107
29/39875015-39875111(-)_mir_dog_140	tRNA-Ser-TCA	94.03	67	4.22e-22	104
29/39875015-39875111(-)_mir_dog_140	tRNASerTCT_CB	87.5	80	5.15e-21	100
29/39875015-39875111(-)_mir_dog_140	tRNA-Ser-AGY	84.615	65	7.15e-13	73.4
29/39875015-39875111(-)_mir_dog_140	tRNA-Leu-TTA	79.104	67	6.7e-07	53.6
30/19819358-19819422(-)_novel_Dog_Blast_29	CfERVF1_LTR_ERV1_Canis_31312	100	65	1.08e-26	118
30/19819358-19819422(-)_novel_Dog_Blast_29	CfERVF2_LTR_ERV1_Canidae	78.182	55	0.000196	44.6
31/33861194-33861274(+)_novel_dog_68	MER116_DNA_transposon_Homo_sapiens	85.714	77	8.94e-17	86
33/16006451-16006518(+)_novel_dog_72	U3	94.915	59	4.63e-19	93.3
33/18826820-18826884(+)_novel_Dog_Blast_30	CfERVF1_LTR_ERV1_Canis	98.462	65	4.6e-25	113
34/13834511-13834580(-)_novel_Dog_Blast_31	CfERVF1_LTR_ERV1_Canis	92.857	70	2.68e-22	104
34/1432398-1432462(+)_novel_Dog_Blast_32	CfERVF1_LTR_ERV1_Canis	98.462	65	4.6e-25	113
3/82194298-82194362(-)_novel_Dog_Blast_33	CfERVF1_LTR_ERV1_Canis	96.923	65	5.6e-24	109
3/82201693-82201757(-)_novel_Dog_Blast_34	CfERVF1_LTR_ERV1_Canis	96.923	65	5.6e-24	109
3/83310095-83310159(+)_novel_Dog_Blast_35	CfERVF1_LTR_ERV1_Canis	98.462	65	4.6e-25	113
4/35617533-35617597(+)_novel_Dog_Blast_36	CfERVF1_LTR_ERV1_Canis_31312	100	65	1.08e-26	118
4/35617533-35617597(+)_novel_Dog_Blast_36	CfERVF2_LTR_ERV1_Canidae	78.182	55	0.000196	44.6
4/36951021-36951078(-)_mir_dog_179	L2_CR1_Eutheria	83.333	42	0.000161	44.6
4/36951021-36951078(-)_mir_dog_179	L2_CR1_Eutheria	83.333	42	0.000161	44.6
4/36951021-36951078(-)_mir_dog_179	L2_CR1_Eutheria	83.333	42	0.000161	44.6
4/75786322-75786390(+)_mir_dog_187	MER5A_hAT_Eutheria	76.119	67	5.06e-06	50
4/75786322-75786390(+)_mir_dog_187	MER5A_hAT_Eutheria	76.119	67	5.06e-06	50
4/75786322-75786390(+)_mir_dog_187	MER5A_hAT_Eutheria	76.119	67	5.06e-06	50
5/24577168-24577228(+)_novel_Dog_Blast_37	CfERVF1_LTR_ERV1_Canis	93.846	65	9.11e-21	98.7
5/33032220-33032300(-)_mir_dog_197	tRNA-Ser-TCY_37394	100	74	1.97e-31	134
5/33032220-33032300(-)_mir_dog_197	tRNA-Ser-TCA_	97.297	74	1.02e-28	125
5/33032220-33032300(-)_mir_dog_197	tRNA-Ser-TCG	95.522	67	2.74e-23	107
5/33032220-33032300(-)_mir_dog_197	tRNA-Ser-TCA	94.03	67	3.33e-22	104
5/33032220-33032300(-)_mir_dog_197	tRNASerTCT_CB	88	75	1.73e-19	95.1
5/33032220-33032300(-)_mir_dog_197	tRNA-Ser-AGY	84.615	65	5.64e-13	73.4
5/33032220-33032300(-)_mir_dog_197	tRNA-Leu-TTA	79.104	67	5.29e-07	53.6
5/78050985-78051049(-)_novel_Dog_Blast_38	CfERVF1_LTR_ERV1_Canis_31312	100	65	1.08e-26	118
5/78050985-78051049(-)_novel_Dog_Blast_38	CfERVF2_LTR_ERV1_Canidae	78.182	55	0.000196	44.6
6/45979590-45979654(+)_novel_Dog_Blast_39	CfERVF1_LTR_ERV1_Canis_31312	100	65	1.08e-26	118
6/45979590-45979654(+)_novel_Dog_Blast_39	CfERVF2_LTR_ERV1_Canidae	78.182	55	0.000196	44.6
6/47935019-47935083(-)_novel_Dog_Blast_40	CfERVF1_LTR_ERV1_Canis	98.462	65	4.6e-25	113
6/47942645-47942709(-)_novel_Dog_Blast_41	CfERVF1_LTR_ERV1_Canis	98.462	65	4.6e-25	113
6/67390304-67390368(+)_novel_Dog_Blast_42	CfERVF1_LTR_ERV1_Canis	96.923	65	5.6e-24	109
7/30822720-30822785(+)_novel_dog_85	U3	95.238	63	2.97e-21	100
7/7997174-7997238(-)_novel_Dog_Blast_43	CfERVF1_LTR_ERV1_Canis_31312	100	65	1.08e-26	118
7/7997174-7997238(-)_novel_Dog_Blast_43	CfERVF2_LTR_ERV1_Canidae	78.182	55	0.000196	44.6
8/69277666-69277734(+)_mir_dog_270	MER5A1_hAT_Eutheria	73.494	83	9.77e-09	59
9/10670002-10670066(-)_novel_Dog_Blast_44	CfERVF1_LTR_ERV1_Canis	98.462	65	4.6e-25	113
9/33237714-33237784(-)_novel_Dog_Blast_3	U3	92.857	70	2.74e-22	104
9/33252742-33252810(-)_novel_dog_101	U3	91.176	68	3.89e-20	96.9
9/33257834-33257899(-)_novel_dog_102	U3	95.161	62	1.04e-20	98.7
9/41776690-41776754(+)_novel_Dog_Blast_45	CfERVF1_LTR_ERV1_Canis_31312	100	65	1.08e-26	118
9/41776690-41776754(+)_novel_Dog_Blast_45	CfERVF2_LTR_ERV1_Canidae	78.182	55	0.000196	44.6
9/9918819-9918883(-)_novel_Dog_Blast_46	CfERVF1_LTR_ERV1_Canis	98.462	65	4.6e-25	113
AAEX03024336.1/4225-4289(+)_novel_Dog_Blast_47	CfERVF1_LTR_ERV1_Canis_31312	100	65	1.08e-26	118
AAEX03024336.1/4225-4289(+)_novel_Dog_Blast_47	CfERVF2_LTR_ERV1_Canidae	78.182	55	0.000196	44.6
AAEX03025486.1/2663-2723(+)_novel_Dog_Blast_48	CfERVF1_LTR_ERV1_Canis	93.846	65	9.11e-21	98.7
X/12607433-12607497(+)_novel_Dog_Blast_49	CfERVF1_LTR_ERV1_Canis_31312	100	65	1.08e-26	118
X/12607433-12607497(+)_novel_Dog_Blast_49	CfERVF2_LTR_ERV1_Canidae	78.182	55	0.000196	44.6
X/39687040-39687104(-)_novel_Dog_Blast_50	CfERVF1_LTR_ERV1_Canis	96.923	65	5.6e-24	109
X/50661951-50662015(+)_novel_Dog_Blast_51	CfERVF1_LTR_ERV1_Canis_31312	100	65	1.08e-26	118
X/50661951-50662015(+)_novel_Dog_Blast_51	CfERVF2_LTR_ERV1_Canidae	78.182	55	0.000196	44.6
X/68822564-68822628(-)_novel_dog_111	CfERVF1_LTR_ERV1_Canis	96.923	65	5.6e-24	109
X/68822564-68822628(-)_novel_dog_111	CfERVF2_LTR_ERV1_Canidae	78.182	55	0.000196	44.6
13/25516380-25516450(+)_novel_Horse_Blast_2	U3	92.857	70	2.74e-22	104
14/28186792-28186860(-)_mir_horse_46	MIRc_SINE2/tRNA_Mammalia	89.189	37	6.16e-05	46.4
14/28186792-28186860(-)_mir_horse_46	MIRc_SINE2/tRNA_Mammalia	89.189	37	6.16e-05	46.4
14/28186792-28186860(-)_mir_horse_46	MIRc_SINE2/tRNA_Mammalia	89.189	37	6.16e-05	46.4
14/5745055-5745124(-)_mir_horse_45	L2_CR1_Eutheria	79.167	48	0.00022	44.6
14/5745055-5745124(-)_mir_horse_45	L2_CR1_Eutheria	79.167	48	0.00022	44.6
14/5745055-5745124(-)_mir_horse_45	L2_CR1_Eutheria	79.167	48	0.00022	44.6
2/39881309-39881371(-)_novel_horse_12	MIR_SINE2/tRNA_Mammalia	88.095	42	3.59e-07	53.6
2/39881309-39881371(-)_novel_horse_12	MIR_SINE2/tRNA_Mammalia	88.095	42	3.59e-07	53.6
2/39881309-39881371(-)_novel_horse_12	MIR_SINE2/tRNA_Mammalia	88.095	42	3.59e-07	53.6
24/42918706-42918769(+)_mir_horse_114	MER5A1_hAT_Eutheria	74.359	78	8.66e-09	59
28/41193667-41193735(-)_mir_horse_147	L2B_CR1_Eutheria	88.372	43	5.06e-06	50
28/41193667-41193735(-)_mir_horse_147	L2B_CR1_Eutheria	88.372	43	5.06e-06	50
28/41193667-41193735(-)_mir_horse_147	L2B_CR1_Eutheria	88.372	43	5.06e-06	50
8/6218024-6218098(-)_mir_horse_203	LTR16D2_ERV3_Eutheria	97.561	41	6.14e-12	69.8
8/6218024-6218098(-)_mir_horse_203	LTR16D2_ERV3_Eutheria	97.561	41	6.14e-12	69.8
8/6218024-6218098(-)_mir_horse_203	LTR16D2_ERV3_Eutheria	97.561	41	6.14e-12	69.8
8/6218024-6218098(-)_mir_horse_203	LTR16D1_ERV3_Eutheria	92.683	41	3.18e-09	60.8
8/6218024-6218098(-)_mir_horse_203	LTR16D1_ERV3_Eutheria	92.683	41	3.18e-09	60.8
8/6218024-6218098(-)_mir_horse_203	LTR16D1_ERV3_Eutheria	92.683	41	3.18e-09	60.8
8/6218024-6218098(-)_mir_horse_203	LTR16E_ERV3_Homo_sapiens	89.744	39	4.72e-07	53.6
X/86921326-86921400(+)_mir_horse_221	MER91C_hAT_Homo_sapiens	82.5	80	2.14e-11	68
X/86921326-86921400(+)_mir_horse_221	MER91C_hAT_Homo_sapiens	82.5	80	2.14e-11	68
13/80688653-80688737(-)_novel_pig_23	PRE1h_SINE2/tRNA_Suina	79.762	84	2.11e-12	71.6
13/80688653-80688737(-)_novel_pig_23	PRE1_SS_SINE2/tRNA_Sus_scrofa	75	84	5.66e-07	53.6
14/144183482-144183554(+)_mir_pig_72	PRE1_SS_SINE2/tRNA_Sus_scrofa	81.944	72	1.69e-12	71.6
14/144183482-144183554(+)_mir_pig_72	Pre0_SS_SINE2/tRNA_Sus_scrofa	80	65	1.07e-08	59
14/144183482-144183554(+)_mir_pig_72	PRE1f2_SINE2/tRNA_Suina	90.244	41	3.72e-08	57.2
15/150160040-150160118(+)_novel_pig_31	PRE1h_SINE2/tRNA_Suina	83.077	65	2.31e-11	68
15/150160040-150160118(+)_novel_pig_31	PRE1_SS_SINE2/tRNA_Sus_scrofa	78.462	65	1.46e-07	55.4
16/18650655-18650730(-)_mir_Pig_Blast_25	MER5A_hAT_Eutheria	74.324	74	5.87e-06	50
16/18650655-18650730(-)_mir_Pig_Blast_25	MER5A_hAT_Eutheria	74.324	74	5.87e-06	50
16/18650655-18650730(-)_mir_Pig_Blast_25	MER5A_hAT_Eutheria	74.324	74	5.87e-06	50
2/143373413-143373481(-)_novel_pig_44	HERVL_ERV3_Homo_sapiens	80.769	52	5.06e-06	50
2/143373413-143373481(-)_novel_pig_44	HERVL_ERV3_Homo_sapiens	80.769	52	5.06e-06	50
2/143373413-143373481(-)_novel_pig_44	ERVL-E_ERV3_Eutheria	75.362	69	1.77e-05	48.2
2/143373413-143373481(-)_novel_pig_44	ERVL-E_ERV3_Eutheria	75.362	69	1.77e-05	48.2
2/143373413-143373481(-)_novel_pig_44	ERVL-E_ERV3_Eutheria	75.362	69	1.77e-05	48.2
2/143373413-143373481(-)_novel_pig_44	ERV3-16A3_I_ERV3_Homo_sapiens	75.362	69	1.77e-05	48.2
2/143373413-143373481(-)_novel_pig_44	ERVL-B4_ERV3_Eutheria	78.846	52	0.000215	44.6
2/143373413-143373481(-)_novel_pig_44	ERVL-B4_ERV3_Eutheria	78.846	52	0.000215	44.6
2/143373413-143373481(-)_novel_pig_44	ERVL_ERV3_Homo_sapiens	78.846	52	0.000215	44.6
2/143373413-143373481(-)_novel_pig_44	ERVL-B4_ERV3_Eutheria	78.846	52	0.000215	44.6
2/157640360-157640426(+)_mir_pig_121	MIRc_SINE2/tRNA_Mammalia	87.234	47	1.38e-06	51.8
2/157640360-157640426(+)_mir_pig_121	MIRc_SINE2/tRNA_Mammalia	87.234	47	1.38e-06	51.8
2/157640360-157640426(+)_mir_pig_121	MIRc_SINE2/tRNA_Mammalia	87.234	47	1.38e-06	51.8
2/157640360-157640426(+)_mir_pig_121	MIR3_MarsB_SINE2/tRNA_Metatheria	88.889	36	0.000205	44.6
2/80118856-80118928(+)_mir_pig_113	MARNA_Mariner/Tc1_Homo_sapiens	88.889	36	1.93e-05	48.2
2/80118856-80118928(+)_mir_pig_113	MARNA_Mariner/Tc1_Homo_sapiens	88.889	36	1.93e-05	48.2
2/80118856-80118928(+)_mir_pig_113	MARNA_Mariner/Tc1_Homo_sapiens	88.889	36	1.93e-05	48.2
2/80137497-80137569(+)_mir_pig_114	MARNA_Mariner/Tc1_Homo_sapiens	88.889	36	1.93e-05	48.2
2/80137497-80137569(+)_mir_pig_114	MARNA_Mariner/Tc1_Homo_sapiens	88.889	36	1.93e-05	48.2
2/80137497-80137569(+)_mir_pig_114	MARNA_Mariner/Tc1_Homo_sapiens	88.889	36	1.93e-05	48.2
5/1499721-1499786(+)_mir_pig_139	L2B_CR1_Eutheria	89.474	38	4.72e-06	50
5/1499721-1499786(+)_mir_pig_139	L2B_CR1_Eutheria	89.474	38	4.72e-06	50
5/1499721-1499786(+)_mir_pig_139	L2B_CR1_Eutheria	89.474	38	4.72e-06	50
5/5388516-5388586(+)_mir_pig_140	MER2_Mariner/Tc1_Eutheria	85.714	49	3.56e-08	57.2
5/5388516-5388586(+)_mir_pig_140	MER2_Mariner/Tc1_Eutheria	85.714	49	3.56e-08	57.2
5/5388516-5388586(+)_mir_pig_140	MER2_Mariner/Tc1_Eutheria	85.714	49	3.56e-08	57.2
6/60130099-60130178(-)_mir_pig_161	PRE1_SS_SINE2/tRNA_Sus_scrofa	81.081	74	1.93e-12	71.6
6/60130099-60130178(-)_mir_pig_161	Pre0_SS_SINE2/tRNA_Sus_scrofa	79.104	67	1.22e-08	59
6/60130099-60130178(-)_mir_pig_161	PRE1f2_SINE2/tRNA_Suina	89.744	39	5.19e-07	53.6
6/60147828-60147900(-)_mir_pig_162	ERV1-6-EC_I_ERV1_Equus_caballus	86.364	66	1.14e-14	78.8
6/60147828-60147900(-)_mir_pig_162	PRIMA4_I_Endogenous_Retrovirus_Homo_sapiens	80.702	57	4.53e-07	53.6
9/15120478-15120578(-)_mir_pig_185	L2C_L2_Eutheria	96.667	30	8.62e-06	50
9/15120478-15120578(-)_mir_pig_185	L2C_L2_Eutheria	96.667	30	8.62e-06	50
9/15120478-15120578(-)_mir_pig_185	L2C_L2_Eutheria	96.667	30	8.62e-06	50
GL894109.2/9378-9443(+)_mir_Pig_Blast_12	L2B_CR1_Eutheria	89.474	38	4.72e-06	50
GL894109.2/9378-9443(+)_mir_Pig_Blast_12	L2B_CR1_Eutheria	89.474	38	4.72e-06	50
GL894109.2/9378-9443(+)_mir_Pig_Blast_12	L2B_CR1_Eutheria	89.474	38	4.72e-06	50
GL894231.1/24219-24286(-)_mir_pig_212	MER5A1_hAT_Eutheria	74.684	79	2.74e-09	60.8
GL894953.1/52758-52832(-)_mir_pig_222	MER91C_hAT_Homo_sapiens	82.716	81	6.14e-12	69.8
GL894953.1/52758-52832(-)_mir_pig_222	MER91C_hAT_Homo_sapiens	82.716	81	6.14e-12	69.8
JH118523.1/169150-169227(+)_mir_Pig_Blast_29	L2D_L2_Eutheria	90.625	32	0.000259	44.6
JH118523.1/169150-169227(+)_mir_Pig_Blast_29	L2D_L2_Eutheria	90.625	32	0.000259	44.6
JH118523.1/169150-169227(+)_mir_Pig_Blast_29	L2D_L2_Eutheria	90.625	32	0.000259	44.6
1/114633652-114633713(+)_novel_Rabbit_Blast_2	CSINE2_SINE_Oryctolagus_cuniculus	82.143	56	3.49e-07	53.6
1/114633652-114633713(+)_novel_Rabbit_Blast_2	CSINE1_SINE_Oryctolagus_cuniculus	79.245	53	5.18e-05	46.4
1/114633652-114633713(+)_novel_Rabbit_Blast_2	CSINE2B_SINE_Oryctolagus_cuniculus	78.182	55	5.18e-05	46.4
17/31276517-31276607(-)_mir_Rabbit_Blast_40	tRNA-Ser-TCY	98.78	82	4.41e-34	143
17/31276517-31276607(-)_mir_Rabbit_Blast_40	tRNA-Ser-TCA_	98.78	82	4.41e-34	143
17/31276517-31276607(-)_mir_Rabbit_Blast_40	tRNA-Ser-TCG	94.03	67	3.87e-22	104
17/31276517-31276607(-)_mir_Rabbit_Blast_40	tRNA-Ser-TCA	92.537	67	1.64e-20	98.7
17/31276517-31276607(-)_mir_Rabbit_Blast_40	tRNASerTCT_CB	86.42	81	5.74e-20	96.9
17/31276517-31276607(-)_mir_Rabbit_Blast_40	Gypsy-3_MLe-I_Gypsy_Mnemiopsis_leidyi	90.769	65	2.44e-18	91.5
17/31276517-31276607(-)_mir_Rabbit_Blast_40	tRNA-Ser_OS_tRNA_Oryza_sativa	81.928	83	1.26e-15	82.4
17/31276517-31276607(-)_mir_Rabbit_Blast_40	tRNA-SerCGA_OS_tRNA_Oryza_sativa	84	75	1.26e-15	82.4
17/31276517-31276607(-)_mir_Rabbit_Blast_40	Nimb-4_DR_Nimb_Danio_rerio	84.615	65	6.55e-13	73.4
17/31276517-31276607(-)_mir_Rabbit_Blast_40	tRNA-Ser-AGY	83.077	65	2.78e-11	68
17/31276517-31276607(-)_mir_Rabbit_Blast_40	tRNA-Leu-TTA	79.104	67	6.13e-07	53.6
17/31276517-31276607(-)_mir_Rabbit_Blast_40	BivaCORE-SINE1_RuDe_SINE2/tRNA_Ruditapes_decussatus	87.879	33	0.000318	44.6
18/64020814-64020886(-)_novel_rabbit_14	CSINE2_SINE_Oryctolagus_cuniculus	85.965	57	2.51e-10	64.4
3/31535181-31535250(+)_mir_rabbit_77	MIRc_SINE2/tRNA_Mammalia	89.189	37	6.3e-05	46.4
3/31535181-31535250(+)_mir_rabbit_77	MIRc_SINE2/tRNA_Mammalia	89.189	37	6.3e-05	46.4
3/31535181-31535250(+)_mir_rabbit_77	MIRc_SINE2/tRNA_Mammalia	89.189	37	6.3e-05	46.4
5/23345107-23345177(+)_novel_rabbit_26	CSINE2B_SINE_Oryctolagus_cuniculus	79.032	62	5.29e-06	50
5/23345107-23345177(+)_novel_rabbit_26	CSINE1_SINE_Oryctolagus_cuniculus	77.966	59	0.000225	44.6
9/73726726-73726794(+)_novel_rabbit_30	CSINE2_SINE_Oryctolagus_cuniculus	79.032	62	5.06e-06	50
GL018730/1482718-1482798(-)_mir_Rabbit_Blast_7	MARNA_Mariner/Tc1_Homo_sapiens	86.667	45	1.51e-07	55.4
GL018730/1482718-1482798(-)_mir_Rabbit_Blast_7	MARNA_Mariner/Tc1_Homo_sapiens	86.667	45	1.51e-07	55.4
GL018730/1482718-1482798(-)_mir_Rabbit_Blast_7	MARNA_Mariner/Tc1_Homo_sapiens	86.667	45	1.51e-07	55.4
GL018757/1527790-1527870(+)_mir_rabbit_130	L2B_CR1_Eutheria	86.047	43	0.000274	44.6
GL018757/1527790-1527870(+)_mir_rabbit_130	L2B_CR1_Eutheria	86.047	43	0.000274	44.6
GL018757/1527790-1527870(+)_mir_rabbit_130	L2B_CR1_Eutheria	86.047	43	0.000274	44.6
GL018950/213330-213395(+)_mir_rabbit_145	L2_Plat1o_CR1_Ornithorhynchus	91.176	34	0.0002	44.6
X/111293566-111293625(+)_novel_rabbit_72	CSINE2B_SINE_Oryctolagus_cuniculus	87.273	55	1.5e-11	68
X/111293566-111293625(+)_novel_rabbit_72	CSINE1_SINE_Oryctolagus_cuniculus	81.818	55	9.47e-08	55.4
X/111293566-111293625(+)_novel_rabbit_72	CSINE2_SINE_Oryctolagus_cuniculus	78.571	56	0.000171	44.6
