# Supplementary material for: The evolutionary dynamics of microRNAs in domestic mammals
Source: Sci Rep. 2018 Nov 19;8:17050. doi: 10.1038/s41598-018-34243-8 (PMC6242877; doi:10.1038/s41598-018-34243-8)
Supplement: Supplementary file 10 — Supplementary Dataset 9 List of reverse complement miRNA gene couples, lying on the opposite strand ofexactly the same genomic interval. [file 41598_2018_34243_MOESM10_ESM.xls]

## Sheet: Table_S9
_mir_cow_100	+	_mir_Cow_Blast_16	-
_mir_cow_13	+	_mir_Cow_Blast_53	-
_mir_cow_193	+	_mir_cow_192	-
_mir_cow_263	+	_mir_Cow_Blast_3	-
_mir_cow_281	+	_mir_cow_280	-
_mir_cow_317	-	_mir_cow_318	+
_mir_cow_68	+	_mir_cow_67	-
_mir_Cow_Blast_13	+	_mir_cow_24	-
_mir_Cow_Blast_1	-	_mir_cow_202	+
_mir_Cow_Blast_24	-	_mir_cow_25	+
_mir_Cow_Blast_33	+	_mir_Cow_Blast_32	-
_mir_Cow_Blast_40	+	_mir_cow_62	-
_mir_dog_115	+	_mir_Dog_Blast_2	-
_mir_dog_116	-	_mir_dog_117	+
_mir_dog_119	+	_mir_Dog_Blast_3	-
_mir_dog_139	+	_mir_dog_138	-
_mir_dog_150	+	_mir_dog_149	-
_mir_dog_160	+	_mir_dog_159	-
_mir_dog_172	-	_mir_dog_171	+
_mir_dog_183	-	_mir_dog_182	+
_mir_dog_202	-	_mir_dog_201	+
_mir_dog_204	-	_mir_dog_203	+
_mir_dog_224	+	_mir_dog_225	-
_mir_dog_230	+	_mir_dog_229	-
_mir_dog_248	-	_mir_dog_247	+
_mir_dog_297	-	_mir_dog_296	+
_mir_dog_305	+	_mir_dog_304	-
_mir_dog_310	+	_mir_dog_309	-
_mir_dog_58	-	_mir_Dog_Blast_5	+
_mir_dog_61	-	_mir_dog_62	+
_mir_dog_85	+	_mir_dog_84	-
_novel_dog_15	+	_novel_Dog_Blast_52	-
_novel_dog_44	-	_novel_dog_35	+
_novel_dog_53	-	_novel_dog_51	+
_novel_dog_70	-	_novel_dog_66	+
_novel_Dog_Blast_52	-	_novel_dog_15	+
_mir_horse_134	-	_mir_horse_129	+
_mir_horse_140	+	_mir_horse_141	-
_mir_horse_16	+	_mir_Horse_Blast_13	-
_mir_horse_172	+	_mir_Horse_Blast_4	-
_mir_horse_66	+	_mir_horse_70	-
_mir_Horse_Blast_10	+	_mir_horse_133	-
_mir_Horse_Blast_1	-	_mir_horse_44	+
_mir_pig_177	+	_mir_pig_176	-
_mir_pig_42	-	_mir_pig_43	+
_mir_pig_9	+	_mir_pig_8	-
_mir_Pig_Blast_14	+	_mir_pig_19	-
_mir_Pig_Blast_23	-	_mir_pig_20	+
_mir_Pig_Blast_2	+	_mir_pig_135	-
_mir_Pig_Blast_35	-	_mir_pig_175	+
_novel_pig_72	-	_novel_pig_69	+
_mir_rabbit_149	+	_mir_Rabbit_Blast_65	-
_mir_rabbit_24	+	_mir_rabbit_23	-
_mir_rabbit_30	+	_mir_Rabbit_Blast_56	-
_mir_rabbit_31	+	_mir_Rabbit_Blast_1	-
_mir_rabbit_9	+	_mir_Rabbit_Blast_27	-
