# Supplementary material for: The evolutionary dynamics of microRNAs in domestic mammals
Source: Sci Rep. 2018 Nov 19;8:17050. doi: 10.1038/s41598-018-34243-8 (PMC6242877; doi:10.1038/s41598-018-34243-8)
Supplement: Supplementary file 11 — Supplementary Dataset 10 Presence-absence of CD-hit miRNA orthogroups across seven mammalianspecies (cow, dog, horse, pig, rabbit, human and mouse), limited to orthogroups containing multiple paralogousgene copies in at least one domestic species. [file 41598_2018_34243_MOESM11_ESM.xls]

## Sheet: Table_S10
miRBase_clstr_550,mir_dog_312,mir_dog_326,	0	1	0	1	0	0	0
miRBase_clstr_552,mir_dog_329,mir_dog_332,mir_dog_334,	0	1	1	1	0	0	0
miRBase_clstr_512,mir_cow_134,mir_cow_135,mir_cow_138,mir_dog_259,mir_dog_262,mir_horse_108,mir_pig_216,mir_Rabbit_Blast_55	1	1	1	1	1	1	1
miRBase_clstr_555,mir_cow_102,mir_cow_246,	1	0	0	0	0	0	0
miRBase_clstr_281,mir_cow_5,mir_cow_51,mir_dog_144,mir_dog_189,mir_horse_135,mir_horse_200,mir_pig_58,mir_rabbit_10,mir_rabbit_43,mir_Pig_Blast_30	1	1	1	1	1	1	1
miRBase_clstr_242,mir_dog_48,mir_pig_93,mir_pig_94,	1	1	1	1	1	1	1
novel_clstr_591,novel_pig_86,novel_pig_87,	0	0	1	1	0	0	0
miRBase_clstr_208,mir_dog_61,mir_dog_62,mir_dog_91,mir_horse_84,mir_horse_192,mir_pig_25,mir_pig_111,mir_rabbit_9,mir_rabbit_171,mir_Cow_Blast_22,mir_Cow_Blast_23,mir_Rabbit_Blast_27	1	1	1	1	1	1	1
miRBase_clstr_249,mir_dog_366,mir_pig_255,mir_pig_257,mir_Rabbit_Blast_35	0	1	1	1	1	1	1
novel_clstr_203,novel_pig_37,novel_pig_41,	0	0	0	1	0	0	0
miRBase_clstr_20,mir_cow_180,mir_dog_110,mir_dog_137,mir_dog_181,mir_horse_2,mir_pig_68,mir_rabbit_57,mir_rabbit_81,mir_Cow_Blast_18,mir_Cow_Blast_19,mir_Horse_Blast_14,mir_Pig_Blast_22	1	1	1	1	1	1	1
miRBase_clstr_21,mir_cow_25,mir_dog_303,mir_horse_129,mir_horse_134,mir_pig_20,mir_Cow_Blast_24,mir_Pig_Blast_23	1	1	1	1	0	1	1
miRBase_clstr_63,mir_cow_81,mir_dog_18,mir_pig_153,mir_pig_154,	1	1	1	1	0	1	0
miRBase_clstr_22,mir_cow_196,mir_dog_95,mir_horse_63,mir_horse_195,mir_pig_185,mir_pig_203,mir_rabbit_14,mir_rabbit_40,	1	1	1	1	1	1	1
miRBase_clstr_24,mir_cow_71,mir_cow_224,mir_dog_41,mir_dog_234,mir_dog_237,mir_horse_164,mir_horse_170,mir_horse_171,mir_pig_90,mir_pig_197,mir_rabbit_50,mir_rabbit_93,	1	1	1	1	1	1	1
miRBase_clstr_27,mir_dog_250,mir_dog_278,	1	1	1	1	0	1	1
miRBase_clstr_28,mir_dog_174,mir_pig_190,mir_pig_191,mir_rabbit_51,mir_Cow_Blast_29	1	1	1	1	1	1	1
miRBase_clstr_631,mir_cow_261,mir_dog_182,mir_dog_183,	1	1	1	1	1	1	1
miRBase_clstr_322,mir_cow_158,mir_dog_77,mir_dog_108,mir_rabbit_38,mir_Horse_Blast_22,mir_Pig_Blast_33	1	1	1	1	1	1	1
miRBase_clstr_637,mir_horse_249,mir_horse_255,	0	0	1	0	0	0	0
miRBase_clstr_638,mir_rabbit_141,mir_rabbit_142,	0	0	0	0	1	0	0
miRBase_clstr_324,mir_cow_59,mir_dog_170,mir_pig_21,mir_pig_22,mir_rabbit_48,mir_Horse_Blast_24	1	1	1	1	1	1	1
miRBase_clstr_368,mir_cow_90,mir_dog_301,mir_horse_26,mir_pig_42,mir_pig_43,	1	1	1	1	1	1	1
novel_clstr_360,novel_rabbit_14,novel_rabbit_72,	0	0	0	0	1	0	0
novel_clstr_362,novel_rabbit_68,novel_rabbit_69,	0	0	0	0	1	0	0
novel_clstr_70,novel_pig_54,novel_pig_55,	0	0	1	1	0	0	0
miRBase_clstr_484,mir_cow_277,mir_dog_28,mir_pig_15,mir_pig_202,mir_rabbit_112,	1	1	1	1	1	1	1
miRBase_clstr_485,mir_dog_352,mir_dog_354,mir_dog_356,mir_horse_216,mir_rabbit_175,mir_rabbit_177,mir_rabbit_179,	1	1	1	1	1	1	1
miRBase_clstr_170,mir_cow_70,mir_cow_225,mir_dog_40,mir_dog_238,mir_horse_165,mir_horse_169,mir_pig_196,mir_rabbit_49,mir_Pig_Blast_17,mir_Rabbit_Blast_17	1	1	1	1	1	1	1
miRBase_clstr_405,mir_dog_311,mir_dog_328,	0	1	1	1	0	0	0
miRBase_clstr_179,mir_cow_212,mir_dog_35,mir_dog_50,mir_horse_68,mir_pig_167,mir_rabbit_36,	1	1	1	1	1	1	1
novel_clstr_444,novel_pig_46,novel_pig_47,	0	1	1	1	0	0	0
novel_clstr_136,novel_pig_20,novel_pig_79,	0	0	0	1	0	0	0
miRBase_clstr_562,mir_pig_169,mir_pig_235,	0	0	0	1	0	0	0
miRBase_clstr_210,mir_cow_21,mir_cow_72,mir_dog_227,mir_dog_308,mir_horse_127,mir_horse_155,mir_pig_16,mir_pig_24,mir_rabbit_52,mir_Rabbit_Blast_29	1	1	1	1	1	1	1
miRBase_clstr_292,mir_cow_108,mir_cow_228,mir_dog_57,mir_horse_166,mir_horse_185,mir_pig_78,mir_rabbit_28,	1	1	1	1	1	1	1
miRBase_clstr_567,mir_cow_217,mir_dog_39,mir_horse_161,mir_pig_95,mir_pig_96,mir_rabbit_21,	1	1	1	1	1	1	1
miRBase_clstr_295,mir_cow_231,mir_dog_126,mir_horse_183,mir_pig_142,mir_pig_143,	1	1	1	1	0	1	1
miRBase_clstr_569,mir_horse_266,mir_horse_267,	0	0	1	1	0	0	0
miRBase_clstr_1,mir_cow_171,mir_dog_114,mir_dog_236,mir_horse_77,mir_horse_201,mir_pig_87,mir_pig_164,mir_rabbit_108,mir_Cow_Blast_6	1	1	1	1	1	1	1
miRBase_clstr_217,mir_cow_22,mir_dog_228,mir_dog_307,mir_horse_128,mir_horse_154,mir_pig_17,mir_pig_23,mir_rabbit_53,mir_rabbit_111,	1	1	1	1	1	1	1
miRBase_clstr_299,mir_cow_218,mir_dog_38,mir_horse_160,mir_pig_97,mir_pig_234,mir_rabbit_20,	1	1	1	1	1	1	1
miRBase_clstr_3,mir_dog_338,mir_horse_274,mir_pig_273,mir_pig_276,	0	1	1	1	1	1	0
miRBase_clstr_5,mir_cow_192,mir_cow_193,mir_dog_58,mir_horse_140,mir_horse_141,mir_pig_221,mir_rabbit_118,mir_Dog_Blast_5,mir_Pig_Blast_39	1	1	1	1	1	1	1
miRBase_clstr_6,novel_cow_39,mir_dog_339,mir_dog_340,mir_horse_271,mir_pig_274,mir_Rabbit_Blast_64	1	1	1	1	1	1	0
miRBase_clstr_7,mir_rabbit_114,mir_rabbit_115,mir_Horse_Blast_46	1	1	1	1	1	1	1
miRBase_clstr_30,mir_dog_140,mir_dog_197,mir_Rabbit_Blast_40	1	1	1	1	1	1	1
miRBase_clstr_33,mir_cow_4,mir_cow_50,mir_dog_145,mir_dog_190,mir_horse_136,mir_horse_199,mir_pig_59,mir_pig_189,mir_rabbit_11,mir_rabbit_44,	1	1	1	1	1	1	1
miRBase_clstr_74,mir_dog_80,mir_dog_358,mir_horse_145,mir_Cow_Blast_46,mir_Cow_Blast_47,mir_Cow_Blast_48,mir_Horse_Blast_41,mir_Horse_Blast_42,mir_Pig_Blast_44,mir_Pig_Blast_45,mir_Rabbit_Blast_66	1	1	1	1	1	1	1
miRBase_clstr_36,mir_cow_38,mir_cow_46,mir_cow_265,mir_dog_115,mir_dog_119,mir_dog_138,mir_dog_139,mir_horse_204,mir_pig_63,mir_pig_134,mir_pig_239,mir_rabbit_79,mir_Dog_Blast_2,mir_Dog_Blast_3,mir_Horse_Blast_27,mir_Rabbit_Blast_44	1	1	1	1	1	1	1
miRBase_clstr_77,mir_dog_141,mir_dog_178,mir_pig_5,mir_Rabbit_Blast_69	1	1	1	1	1	1	1
miRBase_clstr_37,mir_cow_317,mir_cow_318,mir_cow_320,mir_dog_362,mir_horse_228,mir_pig_252,mir_pig_254,mir_rabbit_131,mir_Horse_Blast_29	1	1	1	1	1	1	1
miRBase_clstr_39,mir_dog_330,mir_dog_331,mir_dog_333,mir_dog_335,	0	1	1	1	0	0	0
miRBase_clstr_600,mir_cow_121,mir_cow_125,mir_dog_245,mir_horse_96,mir_rabbit_147,	1	1	1	1	1	1	1
miRBase_clstr_334,mir_cow_67,mir_cow_68,mir_dog_203,mir_dog_204,mir_horse_66,mir_horse_70,	1	1	1	1	0	1	1
miRBase_clstr_376,mir_dog_64,mir_dog_89,mir_horse_86,mir_pig_27,mir_rabbit_7,mir_Cow_Blast_35	1	1	1	1	1	1	1
novel_clstr_686,novel_cow_45,novel_cow_46,	1	0	0	0	0	0	0
novel_clstr_688,novel_pig_2,novel_pig_6,	0	0	1	1	0	0	0
novel_clstr_81,novel_rabbit_38,novel_rabbit_40,novel_rabbit_41,novel_rabbit_42,novel_rabbit_43,novel_rabbit_44,novel_rabbit_45,novel_rabbit_46,novel_rabbit_49,	0	0	0	0	1	0	0
miRBase_clstr_725,mir_cow_123,mir_dog_247,mir_dog_248,mir_horse_98,mir_rabbit_149,mir_Rabbit_Blast_65	1	1	1	1	1	1	1
miRBase_clstr_727,mir_cow_301,mir_cow_302,mir_cow_303,mir_cow_304,mir_cow_305,	1	0	0	0	0	0	0
miRBase_clstr_140,mir_cow_173,mir_dog_213,mir_horse_37,mir_horse_211,mir_Pig_Blast_9	1	1	1	1	1	0	0
novel_clstr_720,novel_pig_30,novel_pig_33,	0	0	0	1	0	0	0
miRBase_clstr_141,mir_cow_249,mir_dog_20,mir_horse_41,mir_pig_113,mir_pig_114,mir_Rabbit_Blast_7	1	1	1	1	1	1	1
miRBase_clstr_182,mir_cow_100,mir_dog_309,mir_dog_310,mir_horse_16,mir_pig_32,mir_Cow_Blast_16,mir_Horse_Blast_13	1	1	1	1	0	1	1
miRBase_clstr_415,mir_cow_172,mir_dog_29,mir_horse_202,mir_pig_8,mir_pig_9,mir_rabbit_110,	1	1	1	1	1	1	1
miRBase_clstr_142,mir_dog_201,mir_dog_202,mir_horse_71,mir_pig_159,mir_Cow_Blast_11	1	1	1	1	0	1	1
miRBase_clstr_183,mir_dog_211,mir_dog_295,mir_rabbit_91,mir_Cow_Blast_17,mir_Pig_Blast_19,mir_Pig_Blast_20,mir_Rabbit_Blast_25	1	1	1	1	1	1	1
novel_clstr_722,novel_pig_73,novel_pig_78,	0	0	0	1	0	0	0
miRBase_clstr_143,mir_cow_128,mir_cow_129,mir_dog_253,mir_horse_102,mir_rabbit_152,mir_rabbit_153,mir_Horse_Blast_9	1	1	1	1	1	1	1
miRBase_clstr_184,mir_cow_7,mir_dog_36,mir_dog_154,mir_pig_56,mir_Pig_Blast_21	1	1	1	1	1	1	1
novel_clstr_723,novel_rabbit_50,novel_rabbit_52,	0	0	0	0	1	0	0
miRBase_clstr_144,mir_cow_1,mir_cow_11,mir_cow_16,mir_cow_18,mir_cow_111,mir_cow_201,	1	0	0	0	0	0	0
miRBase_clstr_185,mir_cow_278,mir_dog_31,mir_dog_49,mir_horse_67,mir_horse_72,mir_pig_1,mir_pig_224,mir_Rabbit_Blast_26	1	1	1	1	1	1	1
miRBase_clstr_104,mir_cow_170,mir_dog_235,mir_pig_88,mir_pig_163,mir_Cow_Blast_2,mir_Dog_Blast_1,mir_Horse_Blast_2,mir_Horse_Blast_3	1	1	1	1	1	1	1
miRBase_clstr_105,mir_cow_245,mir_dog_175,mir_horse_151,mir_pig_180,mir_pig_201,mir_rabbit_73,	1	1	1	1	1	1	1
miRBase_clstr_146,mir_pig_72,mir_pig_161,	0	0	0	1	0	0	0
novel_clstr_451,novel_rabbit_47,novel_rabbit_48,	0	0	0	0	1	0	0
miRBase_clstr_108,mir_cow_270,novel_cow_10,mir_Cow_Blast_4	1	0	0	0	0	0	0
novel_clstr_457,novel_dog_10,novel_dog_31,novel_dog_72,novel_dog_85,novel_dog_101,novel_dog_102,novel_Dog_Blast_3,novel_Horse_Blast_2	1	1	1	1	1	0	1
miRBase_clstr_261,mir_dog_162,mir_pig_173,mir_pig_219,	1	1	1	1	1	1	1
miRBase_clstr_225,mir_horse_248,mir_horse_254,mir_horse_263,	0	0	1	0	0	0	0
novel_clstr_531,novel_dog_56,novel_dog_103,novel_rabbit_17,	1	1	1	1	1	0	1
novel_clstr_533,novel_dog_66,novel_dog_70,	0	1	0	0	0	0	0
novel_clstr_538,novel_dog_98,novel_dog_104,novel_dog_105,novel_dog_107,	0	1	0	0	0	0	0
novel_clstr_266,novel_dog_24,novel_dog_106,novel_Dog_Blast_1	0	1	0	0	0	0	0
miRBase_clstr_41,mir_cow_94,mir_dog_196,mir_horse_30,mir_pig_47,mir_pig_131,mir_rabbit_61,	1	1	1	1	1	1	1
miRBase_clstr_44,mir_cow_131,mir_cow_132,mir_dog_257,mir_horse_104,mir_rabbit_154,mir_Horse_Blast_32	1	1	1	1	1	1	1
miRBase_clstr_380,mir_cow_45,mir_horse_205,mir_pig_133,mir_pig_229,mir_rabbit_80,	1	1	1	1	1	1	1
miRBase_clstr_381,mir_horse_246,mir_horse_250,mir_horse_257,mir_Horse_Blast_30	0	0	1	0	0	0	0
miRBase_clstr_340,mir_cow_116,mir_pig_6,mir_pig_7,	1	1	1	1	0	0	0
miRBase_clstr_302,mir_cow_151,mir_cow_152,mir_horse_121,mir_horse_122,mir_pig_207,	1	1	1	1	1	1	1
miRBase_clstr_344,mir_dog_112,mir_dog_192,mir_horse_74,mir_pig_80,mir_pig_236,mir_rabbit_25,	1	1	1	1	1	1	1
miRBase_clstr_349,mir_horse_252,mir_horse_256,mir_horse_259,mir_horse_261,mir_horse_268,	0	0	1	1	0	0	0
novel_clstr_657,novel_pig_14,novel_pig_18,	1	1	1	1	0	0	0
miRBase_clstr_461,mir_cow_26,mir_cow_77,mir_cow_284,	1	0	0	0	0	0	0
miRBase_clstr_424,mir_cow_243,mir_dog_151,mir_pig_182,mir_pig_204,mir_Rabbit_Blast_48	1	1	1	1	1	1	1
miRBase_clstr_192,mir_cow_23,mir_cow_63,mir_cow_252,mir_dog_92,mir_dog_223,mir_dog_306,mir_horse_132,mir_horse_177,mir_horse_194,mir_pig_18,mir_pig_112,mir_pig_194,mir_rabbit_29,mir_rabbit_137,	1	1	1	1	1	1	1
miRBase_clstr_193,mir_cow_280,mir_cow_281,	1	0	0	0	0	0	0
miRBase_clstr_468,mir_cow_293,mir_cow_295,mir_dog_318,mir_dog_320,mir_horse_238,mir_horse_240,mir_pig_226,mir_pig_228,mir_rabbit_189,	1	1	1	1	1	1	1
miRBase_clstr_153,mir_cow_32,mir_cow_291,mir_dog_102,mir_dog_316,mir_horse_58,mir_horse_236,mir_pig_31,mir_pig_268,mir_rabbit_100,mir_Rabbit_Blast_9	1	1	1	1	1	1	1
miRBase_clstr_198,mir_horse_245,mir_horse_247,mir_horse_251,mir_horse_253,mir_horse_258,mir_horse_260,mir_horse_262,mir_horse_264,mir_horse_265,	1	1	1	1	0	0	0
miRBase_clstr_158,mir_cow_24,mir_dog_304,mir_dog_305,mir_horse_133,mir_pig_19,mir_Cow_Blast_13,mir_Horse_Blast_10,mir_Pig_Blast_14,mir_Rabbit_Blast_12	1	1	1	1	1	1	1
novel_clstr_118,novel_pig_15,novel_pig_16,	1	0	1	1	0	0	0
miRBase_clstr_232,mir_dog_296,mir_dog_297,mir_horse_24,mir_pig_40,mir_rabbit_67,mir_Cow_Blast_26	1	1	1	1	1	1	1
miRBase_clstr_234,mir_cow_269,mir_dog_76,mir_dog_200,mir_horse_81,mir_horse_175,mir_rabbit_5,mir_Pig_Blast_24	1	1	1	1	1	1	1
novel_clstr_542,novel_pig_53,novel_pig_57,	0	0	0	1	0	0	0
miRBase_clstr_237,mir_cow_37,mir_dog_116,mir_dog_117,mir_horse_79,mir_Pig_Blast_27	1	1	1	1	0	0	0
miRBase_clstr_239,mir_dog_12,mir_dog_13,	0	1	1	0	0	1	0
miRBase_clstr_90,mir_cow_14,mir_dog_143,mir_dog_232,mir_horse_9,mir_pig_3,mir_rabbit_32,	1	1	1	1	1	1	1
miRBase_clstr_92,mir_dog_124,mir_pig_38,mir_pig_65,	1	1	1	1	1	1	1
miRBase_clstr_10,mir_cow_202,mir_cow_263,mir_dog_149,mir_dog_150,mir_dog_160,mir_dog_229,mir_dog_230,mir_horse_44,mir_horse_172,mir_pig_117,mir_pig_135,mir_pig_175,mir_rabbit_23,mir_rabbit_24,mir_rabbit_31,mir_Cow_Blast_1,mir_Cow_Blast_3,mir_Horse_Blast_1,mir_Horse_Blast_4,mir_Pig_Blast_1,mir_Pig_Blast_2,mir_Rabbit_Blast_1	1	1	1	1	1	1	1
miRBase_clstr_52,mir_cow_62,mir_dog_224,mir_dog_225,mir_horse_176,mir_pig_193,mir_rabbit_30,mir_Cow_Blast_40,mir_Rabbit_Blast_56	1	1	1	1	1	1	1
miRBase_clstr_53,mir_cow_253,mir_cow_272,mir_dog_66,mir_dog_93,mir_horse_87,mir_horse_187,mir_pig_28,mir_pig_198,mir_rabbit_121,	1	1	1	1	1	1	1
miRBase_clstr_13,mir_cow_326,mir_horse_214,mir_horse_217,mir_horse_219,mir_pig_244,mir_pig_246,mir_rabbit_174,	1	1	1	1	1	1	1
miRBase_clstr_55,mir_dog_342,mir_horse_272,mir_pig_275,novel_rabbit_54,novel_rabbit_55,	1	1	1	1	1	1	1
miRBase_clstr_14,mir_cow_34,mir_dog_104,mir_dog_317,mir_horse_60,mir_rabbit_102,mir_Pig_Blast_10	1	1	1	1	1	1	1
miRBase_clstr_97,mir_cow_13,mir_horse_10,mir_pig_176,mir_pig_177,mir_rabbit_55,mir_Cow_Blast_53	1	1	1	1	1	1	1
miRBase_clstr_15,mir_cow_55,mir_cow_220,mir_dog_46,mir_dog_68,mir_horse_32,mir_horse_156,mir_pig_92,mir_pig_103,mir_rabbit_18,mir_Rabbit_Blast_10	1	1	1	1	1	1	1
miRBase_clstr_16,mir_cow_279,mir_dog_32,mir_pig_2,mir_pig_223,mir_Rabbit_Blast_14	1	1	1	1	1	1	1
miRBase_clstr_99,mir_cow_2,mir_cow_8,mir_cow_17,mir_cow_19,mir_cow_41,mir_cow_52,mir_cow_56,mir_cow_57,mir_cow_58,mir_cow_109,mir_cow_161,mir_cow_168,mir_cow_194,mir_cow_207,mir_cow_208,mir_cow_215,mir_cow_219,mir_cow_238,mir_cow_286,novel_cow_8,novel_cow_12,mir_Cow_Blast_55	1	0	0	0	0	0	0
miRBase_clstr_18,mir_cow_274,mir_dog_3,mir_dog_79,mir_dog_357,mir_horse_91,mir_pig_127,mir_rabbit_143,mir_Rabbit_Blast_24	1	1	1	1	1	1	1
miRBase_clstr_629,mir_dog_171,mir_dog_172,mir_Cow_Blast_43	1	1	1	1	1	1	1
novel_clstr_622,novel_pig_10,novel_pig_12,	0	0	0	1	0	0	0
novel_clstr_623,novel_pig_29,novel_pig_32,	0	0	0	1	0	0	0
novel_clstr_392,novel_pig_58,novel_pig_59,	0	0	0	1	0	0	0
novel_clstr_626,novel_pig_88,novel_pig_91,	0	0	0	1	0	0	0
novel_clstr_315,novel_pig_39,novel_pig_83,	0	0	0	1	0	0	0
novel_clstr_317,novel_pig_69,novel_pig_72,	0	0	0	1	0	0	0
miRBase_clstr_475,mir_cow_136,mir_cow_139,mir_dog_260,mir_dog_263,mir_horse_106,mir_horse_107,mir_horse_109,mir_pig_215,mir_pig_217,mir_pig_218,mir_rabbit_155,mir_rabbit_156,mir_Rabbit_Blast_53	1	1	1	1	1	1	1
miRBase_clstr_121,mir_dog_84,mir_dog_85,mir_rabbit_104,mir_Cow_Blast_8,mir_Horse_Blast_6,mir_Pig_Blast_4	1	1	1	1	1	1	1
miRBase_clstr_125,mir_cow_309,mir_cow_311,mir_dog_346,mir_dog_347,mir_horse_275,mir_pig_279,mir_rabbit_122,mir_rabbit_124,mir_Pig_Blast_7,mir_Pig_Blast_8	1	1	1	1	1	1	1
miRBase_clstr_128,mir_cow_319,mir_cow_321,mir_dog_363,mir_horse_226,mir_horse_227,mir_pig_251,mir_pig_253,mir_rabbit_130,mir_rabbit_132,	1	1	1	1	1	1	1
novel_clstr_749,novel_dog_51,novel_dog_53,	0	1	0	0	0	0	0
novel_clstr_436,novel_dog_35,novel_dog_44,	0	1	0	0	0	0	0
